# Supplementary material for: Impact of preservation method and storage period on ribosomal metabarcoding of marine microbes: Implications for remote automated samplings
Source: Front Microbiol. 2022 Sep 7;13:999925. doi: 10.3389/fmicb.2022.999925 (PMC9490091; doi:10.3389/fmicb.2022.999925)
Supplement: SUPPLEMENTARY TABLE S1 — Selected marine microbial sampling efforts based on continuous, autonomous techniques. [file Table_1.xlsx]

## Sheet: Table S1
Sample type	Preservative	Sampling device	Deployment period	Sequencing method	Region	Link / Reference
Seawater	HgCl2	McLane RAS-500	1 year	metaB (16S,18S)	Fram Strait	https://www.awi.de/en/expedition/observatories/ocean-fram.html
Seawater	HgCl2	McLane RAS-500	1 year	metaB (16S,18S)	Fram Strait	https://www.awi.de/en/expedition/observatories/ocean-fram.html
Seawater	HgCl2	McLane RAS-500	1 year	metaB (16S)	Southern Ocean	https://doi.org/10.1111/1462-2920.15184
Seawater	unpreserved	WaMS; CPR	3 months	metaB (18S)	English Channel	https://www.mba.ac.uk/fellows/cpr-survey
Seawater (on filters)	RNAlater	ESP	variable	metaB (16S,18S); metaO	Monterey Bay	https://www.mbari.org/science/upper-ocean-systems/ecogenomic-sensing/genomic-sensors-esp
Sinking particles	HgCl2	Kiel Sediment trap	1 year	metaB (18S)	Cabo Verde	http://cvoo.geomar.de
Sinking particles	HgCl2	Kiel Sediment trap	1 year	metaB (18S)	Fram Strait	https://www.awi.de/en/expedition/observatories/ocean-fram.html
Sinking particles	Formalin	Kiel Sediment trap	1 year	metaB (18S)	North Atlantic	https://projects.noc.ac.uk/pap
Sinking particles	RNAlater	HOT Sediment trap	1 year	metaO	North Pacific	https://hahana.soest.hawaii.edu/hot/methods/traps.html
RAS: Remote Access Sampler
CPR: Continous Plankton Recorder
WaMS: Water and Microplankton Sampler
ESP: Environmental Sample Processor
metaB: metabarcoding
metaO: metagenomics and/or metatranscriptomics
