# Supplementary material for: Impact of preservation method and storage period on ribosomal metabarcoding of marine microbes: Implications for remote automated samplings
Source: Front Microbiol. 2022 Sep 7;13:999925. doi: 10.3389/fmicb.2022.999925 (PMC9490091; doi:10.3389/fmicb.2022.999925)
Supplement: SUPPLEMENTARY TABLE S2 — Read counts and statistics from Swarm-OTU processing, and ENA accession numbers of original fastq files. Samples labeled “P-Buffer” were treated with phosphate buffer (i.e. unpreserved) and not considered in this study. Samples marked in red did not pass Swarm quality thresholds and were excluded from further analysis. [file Table_2.XLSX]

## Sheet: ENA
sample_title	internal_id	time	extraction	type	treatment	replicate	study_accession	sample_accession	experiment_accession	run_accession	submitted_ftp	sra_ftp
T0_NS_bac_rep1	FE01_NS_bactV4V5_Reference_none	T0	NS	bac	none_ref	rep1	PRJEB43307	SAMEA8136629	ERX5147161	ERR5359969	ftp.sra.ebi.ac.uk/vol1/fastq/ERR535/009/ERR5359969/ERR5359969_1.fastq.gz;ftp.sra.ebi.ac.uk/vol1/fastq/ERR535/009/ERR5359969/ERR5359969_2.fastq.gz	ftp.sra.ebi.ac.uk/vol1/run/ERR535/ERR5359969/FE01_NS_bactV4V5_Reference_none_S1_L001_R1_001.fastq.gz;ftp.sra.ebi.ac.uk/vol1/run/ERR535/ERR5359969/FE01_NS_bactV4V5_Reference_none_S1_L001_R2_001.fastq.gz
T0_NS_bac_rep2	FE02_NS_bactV4V5_Reference_none	T0	NS	bac	none_ref	rep2	PRJEB43307	SAMEA8136628	ERX5147160	ERR5359968	ftp.sra.ebi.ac.uk/vol1/fastq/ERR535/008/ERR5359968/ERR5359968_1.fastq.gz;ftp.sra.ebi.ac.uk/vol1/fastq/ERR535/008/ERR5359968/ERR5359968_2.fastq.gz	ftp.sra.ebi.ac.uk/vol1/run/ERR535/ERR5359968/FE02_NS_bactV4V5_Reference_none_S2_L001_R1_001.fastq.gz;ftp.sra.ebi.ac.uk/vol1/run/ERR535/ERR5359968/FE02_NS_bactV4V5_Reference_none_S2_L001_R2_001.fastq.gz
T0_NS_bac_rep3	FE03_NS_bactV4V5_Reference_none	T0	NS	bac	none_ref	rep3	PRJEB43307	SAMEA8136627	ERX5147159	ERR5359967	ftp.sra.ebi.ac.uk/vol1/fastq/ERR535/007/ERR5359967/ERR5359967_1.fastq.gz;ftp.sra.ebi.ac.uk/vol1/fastq/ERR535/007/ERR5359967/ERR5359967_2.fastq.gz	ftp.sra.ebi.ac.uk/vol1/run/ERR535/ERR5359967/FE03_NS_bactV4V5_Reference_none_S3_L001_R1_001.fastq.gz;ftp.sra.ebi.ac.uk/vol1/run/ERR535/ERR5359967/FE03_NS_bactV4V5_Reference_none_S3_L001_R2_001.fastq.gz
T0_NS_bac_rep4	FE04_NS_bactV4V5_Reference_none	T0	NS	bac	none_ref	rep4	PRJEB43307	SAMEA8136626	ERX5147158	ERR5359966	ftp.sra.ebi.ac.uk/vol1/fastq/ERR535/006/ERR5359966/ERR5359966_1.fastq.gz;ftp.sra.ebi.ac.uk/vol1/fastq/ERR535/006/ERR5359966/ERR5359966_2.fastq.gz	ftp.sra.ebi.ac.uk/vol1/run/ERR535/ERR5359966/FE04_NS_bactV4V5_Reference_none_S4_L001_R1_001.fastq.gz;ftp.sra.ebi.ac.uk/vol1/run/ERR535/ERR5359966/FE04_NS_bactV4V5_Reference_none_S4_L001_R2_001.fastq.gz
T0_NS_bac_rep5	FE05_NS_bactV4V5_Reference_none	T0	NS	bac	none_ref	rep5	PRJEB43307	SAMEA8136625	ERX5147157	ERR5359965	ftp.sra.ebi.ac.uk/vol1/fastq/ERR535/005/ERR5359965/ERR5359965_1.fastq.gz;ftp.sra.ebi.ac.uk/vol1/fastq/ERR535/005/ERR5359965/ERR5359965_2.fastq.gz	ftp.sra.ebi.ac.uk/vol1/run/ERR535/ERR5359965/FE05_NS_bactV4V5_Reference_none_S5_L001_R1_001.fastq.gz;ftp.sra.ebi.ac.uk/vol1/run/ERR535/ERR5359965/FE05_NS_bactV4V5_Reference_none_S5_L001_R2_001.fastq.gz
T0_PW_bac_rep1	FE01_PW_bactV4V5_Reference_none	T0	PW	bac	none_ref	rep1	PRJEB43307	SAMEA8136624	ERX5147156	ERR5359964	ftp.sra.ebi.ac.uk/vol1/fastq/ERR535/004/ERR5359964/ERR5359964_1.fastq.gz;ftp.sra.ebi.ac.uk/vol1/fastq/ERR535/004/ERR5359964/ERR5359964_2.fastq.gz	ftp.sra.ebi.ac.uk/vol1/run/ERR535/ERR5359964/FE01_PW_bactV4V5_Reference_none_S97_L001_R1_001.fastq.gz;ftp.sra.ebi.ac.uk/vol1/run/ERR535/ERR5359964/FE01_PW_bactV4V5_Reference_none_S97_L001_R2_001.fastq.gz
T0_PW_bac_rep2	FE02_PW_bactV4V5_Reference_none	T0	PW	bac	none_ref	rep2	PRJEB43307	SAMEA8136623	ERX5147155	ERR5359963	ftp.sra.ebi.ac.uk/vol1/fastq/ERR535/003/ERR5359963/ERR5359963_1.fastq.gz;ftp.sra.ebi.ac.uk/vol1/fastq/ERR535/003/ERR5359963/ERR5359963_2.fastq.gz	ftp.sra.ebi.ac.uk/vol1/run/ERR535/ERR5359963/FE02_PW_bactV4V5_Reference_none_S98_L001_R1_001.fastq.gz;ftp.sra.ebi.ac.uk/vol1/run/ERR535/ERR5359963/FE02_PW_bactV4V5_Reference_none_S98_L001_R2_001.fastq.gz
T0_PW_bac_rep3	FE03_PW_bactV4V5_Reference_none	T0	PW	bac	none_ref	rep3	PRJEB43307	SAMEA8136622	ERX5147154	ERR5359962	ftp.sra.ebi.ac.uk/vol1/fastq/ERR535/002/ERR5359962/ERR5359962_1.fastq.gz;ftp.sra.ebi.ac.uk/vol1/fastq/ERR535/002/ERR5359962/ERR5359962_2.fastq.gz	ftp.sra.ebi.ac.uk/vol1/run/ERR535/ERR5359962/FE03_PW_bactV4V5_Reference_none_S99_L001_R1_001.fastq.gz;ftp.sra.ebi.ac.uk/vol1/run/ERR535/ERR5359962/FE03_PW_bactV4V5_Reference_none_S99_L001_R2_001.fastq.gz
T0_PW_bac_rep4	FE04_PW_bactV4V5_Reference_none	T0	PW	bac	none_ref	rep4	PRJEB43307	SAMEA8136621	ERX5147153	ERR5359961	ftp.sra.ebi.ac.uk/vol1/fastq/ERR535/001/ERR5359961/ERR5359961_1.fastq.gz;ftp.sra.ebi.ac.uk/vol1/fastq/ERR535/001/ERR5359961/ERR5359961_2.fastq.gz	ftp.sra.ebi.ac.uk/vol1/run/ERR535/ERR5359961/FE04_PW_bactV4V5_Reference_none_S100_L001_R1_001.fastq.gz;ftp.sra.ebi.ac.uk/vol1/run/ERR535/ERR5359961/FE04_PW_bactV4V5_Reference_none_S100_L001_R2_001.fastq.gz
T0_PW_bac_rep5	FE05_PW_bactV4V5_Reference_none	T0	PW	bac	none_ref	rep5	PRJEB43307	SAMEA8136620	ERX5147152	ERR5359960	ftp.sra.ebi.ac.uk/vol1/fastq/ERR535/000/ERR5359960/ERR5359960_1.fastq.gz;ftp.sra.ebi.ac.uk/vol1/fastq/ERR535/000/ERR5359960/ERR5359960_2.fastq.gz	ftp.sra.ebi.ac.uk/vol1/run/ERR535/ERR5359960/FE05_PW_bactV4V5_Reference_none_S101_L001_R1_001.fastq.gz;ftp.sra.ebi.ac.uk/vol1/run/ERR535/ERR5359960/FE05_PW_bactV4V5_Reference_none_S101_L001_R2_001.fastq.gz
10w_NS_bac_HgCl_rep1	FE06_NS_bactV4V5_Mercury_Chloride_10_weeks	10w	NS	bac	HgCl	rep1	PRJEB43307	SAMEA8136599	ERX5147131	ERR5359939	ftp.sra.ebi.ac.uk/vol1/fastq/ERR535/009/ERR5359939/ERR5359939_1.fastq.gz;ftp.sra.ebi.ac.uk/vol1/fastq/ERR535/009/ERR5359939/ERR5359939_2.fastq.gz	ftp.sra.ebi.ac.uk/vol1/run/ERR535/ERR5359939/FE06_NS_bactV4V5_Mercury_Chloride_10_weeks_S6_L001_R1_001.fastq.gz;ftp.sra.ebi.ac.uk/vol1/run/ERR535/ERR5359939/FE06_NS_bactV4V5_Mercury_Chloride_10_weeks_S6_L001_R2_001.fastq.gz
10w_NS_bac_HgCl_rep2	FE07_NS_bactV4V5_Mercury_Chloride_10_weeks	10w	NS	bac	HgCl	rep2	PRJEB43307	SAMEA8136598	ERX5147130	ERR5359938	ftp.sra.ebi.ac.uk/vol1/fastq/ERR535/008/ERR5359938/ERR5359938_1.fastq.gz;ftp.sra.ebi.ac.uk/vol1/fastq/ERR535/008/ERR5359938/ERR5359938_2.fastq.gz	ftp.sra.ebi.ac.uk/vol1/run/ERR535/ERR5359938/FE07_NS_bactV4V5_Mercury_Chloride_10_weeks_S7_L001_R1_001.fastq.gz;ftp.sra.ebi.ac.uk/vol1/run/ERR535/ERR5359938/FE07_NS_bactV4V5_Mercury_Chloride_10_weeks_S7_L001_R2_001.fastq.gz
10w_NS_bac_HgCl_rep3	FE08_NS_bactV4V5_Mercury_Chloride_10_weeks	10w	NS	bac	HgCl	rep3	PRJEB43307	SAMEA8136597	ERX5147129	ERR5359937	ftp.sra.ebi.ac.uk/vol1/fastq/ERR535/007/ERR5359937/ERR5359937_1.fastq.gz;ftp.sra.ebi.ac.uk/vol1/fastq/ERR535/007/ERR5359937/ERR5359937_2.fastq.gz	ftp.sra.ebi.ac.uk/vol1/run/ERR535/ERR5359937/FE08_NS_bactV4V5_Mercury_Chloride_10_weeks_S8_L001_R1_001.fastq.gz;ftp.sra.ebi.ac.uk/vol1/run/ERR535/ERR5359937/FE08_NS_bactV4V5_Mercury_Chloride_10_weeks_S8_L001_R2_001.fastq.gz
10w_NS_bac_HgCl_rep4	FE09_NS_bactV4V5_Mercury_Chloride_10_weeks	10w	NS	bac	HgCl	rep4	PRJEB43307	SAMEA8136596	ERX5147128	ERR5359936	ftp.sra.ebi.ac.uk/vol1/fastq/ERR535/006/ERR5359936/ERR5359936_1.fastq.gz;ftp.sra.ebi.ac.uk/vol1/fastq/ERR535/006/ERR5359936/ERR5359936_2.fastq.gz	ftp.sra.ebi.ac.uk/vol1/run/ERR535/ERR5359936/FE09_NS_bactV4V5_Mercury_Chloride_10_weeks_S9_L001_R1_001.fastq.gz;ftp.sra.ebi.ac.uk/vol1/run/ERR535/ERR5359936/FE09_NS_bactV4V5_Mercury_Chloride_10_weeks_S9_L001_R2_001.fastq.gz
10w_NS_bac_HgCl_rep5	FE10_NS_bactV4V5_Mercury_Chloride_10_weeks	10w	NS	bac	HgCl	rep5	PRJEB43307	SAMEA8136595	ERX5147127	ERR5359935	ftp.sra.ebi.ac.uk/vol1/fastq/ERR535/005/ERR5359935/ERR5359935_1.fastq.gz;ftp.sra.ebi.ac.uk/vol1/fastq/ERR535/005/ERR5359935/ERR5359935_2.fastq.gz	ftp.sra.ebi.ac.uk/vol1/run/ERR535/ERR5359935/FE10_NS_bactV4V5_Mercury_Chloride_10_weeks_S10_L001_R1_001.fastq.gz;ftp.sra.ebi.ac.uk/vol1/run/ERR535/ERR5359935/FE10_NS_bactV4V5_Mercury_Chloride_10_weeks_S10_L001_R2_001.fastq.gz
28w_NS_bac_HgCl_rep1	FE31_NS_bactV4V5_Mercury_Chloride_28_weeks	28w	NS	bac	HgCl	rep1	PRJEB43307	SAMEA8136802	ERX5147086	ERR5359894	ftp.sra.ebi.ac.uk/vol1/fastq/ERR535/004/ERR5359894/ERR5359894_1.fastq.gz;ftp.sra.ebi.ac.uk/vol1/fastq/ERR535/004/ERR5359894/ERR5359894_2.fastq.gz	ftp.sra.ebi.ac.uk/vol1/run/ERR535/ERR5359894/FE31_NS_bactV4V5_Mercury_Chloride_28_weeks_S31_L001_R1_001.fastq.gz;ftp.sra.ebi.ac.uk/vol1/run/ERR535/ERR5359894/FE31_NS_bactV4V5_Mercury_Chloride_28_weeks_S31_L001_R2_001.fastq.gz
28w_NS_bac_HgCl_rep2	FE32_NS_bactV4V5_Mercury_Chloride_28_weeks	28w	NS	bac	HgCl	rep2	PRJEB43307	SAMEA8136801	ERX5147085	ERR5359893	ftp.sra.ebi.ac.uk/vol1/fastq/ERR535/003/ERR5359893/ERR5359893_1.fastq.gz;ftp.sra.ebi.ac.uk/vol1/fastq/ERR535/003/ERR5359893/ERR5359893_2.fastq.gz	ftp.sra.ebi.ac.uk/vol1/run/ERR535/ERR5359893/FE32_NS_bactV4V5_Mercury_Chloride_28_weeks_S32_L001_R1_001.fastq.gz;ftp.sra.ebi.ac.uk/vol1/run/ERR535/ERR5359893/FE32_NS_bactV4V5_Mercury_Chloride_28_weeks_S32_L001_R2_001.fastq.gz
28w_NS_bac_HgCl_rep3	FE33_NS_bactV4V5_Mercury_Chloride_28_weeks	28w	NS	bac	HgCl	rep3	PRJEB43307	SAMEA8136800	ERX5147084	ERR5359892	ftp.sra.ebi.ac.uk/vol1/fastq/ERR535/002/ERR5359892/ERR5359892_1.fastq.gz;ftp.sra.ebi.ac.uk/vol1/fastq/ERR535/002/ERR5359892/ERR5359892_2.fastq.gz	ftp.sra.ebi.ac.uk/vol1/run/ERR535/ERR5359892/FE33_NS_bactV4V5_Mercury_Chloride_28_weeks_S33_L001_R1_001.fastq.gz;ftp.sra.ebi.ac.uk/vol1/run/ERR535/ERR5359892/FE33_NS_bactV4V5_Mercury_Chloride_28_weeks_S33_L001_R2_001.fastq.gz
28w_NS_bac_HgCl_rep4	FE34_NS_bactV4V5_Mercury_Chloride_28_weeks	28w	NS	bac	HgCl	rep4	PRJEB43307	SAMEA8136799	ERX5147083	ERR5359891	ftp.sra.ebi.ac.uk/vol1/fastq/ERR535/001/ERR5359891/ERR5359891_1.fastq.gz;ftp.sra.ebi.ac.uk/vol1/fastq/ERR535/001/ERR5359891/ERR5359891_2.fastq.gz	ftp.sra.ebi.ac.uk/vol1/run/ERR535/ERR5359891/FE34_NS_bactV4V5_Mercury_Chloride_28_weeks_S34_L001_R1_001.fastq.gz;ftp.sra.ebi.ac.uk/vol1/run/ERR535/ERR5359891/FE34_NS_bactV4V5_Mercury_Chloride_28_weeks_S34_L001_R2_001.fastq.gz
28w_NS_bac_HgCl_rep5	FE35_NS_bactV4V5_Mercury_Chloride_28_weeks	28w	NS	bac	HgCl	rep5	PRJEB43307	SAMEA8136798	ERX5147082	ERR5359890	ftp.sra.ebi.ac.uk/vol1/fastq/ERR535/000/ERR5359890/ERR5359890_1.fastq.gz;ftp.sra.ebi.ac.uk/vol1/fastq/ERR535/000/ERR5359890/ERR5359890_2.fastq.gz	ftp.sra.ebi.ac.uk/vol1/run/ERR535/ERR5359890/FE35_NS_bactV4V5_Mercury_Chloride_28_weeks_S35_L001_R1_001.fastq.gz;ftp.sra.ebi.ac.uk/vol1/run/ERR535/ERR5359890/FE35_NS_bactV4V5_Mercury_Chloride_28_weeks_S35_L001_R2_001.fastq.gz
50w_NS_bac_HgCl_rep1	FE56_NS_bactV4V5_Mercury_Chloride_50_weeks	50w	NS	bac	HgCl	rep1	PRJEB43307	SAMEA8136755	ERX5147235	ERR5360043	ftp.sra.ebi.ac.uk/vol1/fastq/ERR536/003/ERR5360043/ERR5360043_1.fastq.gz;ftp.sra.ebi.ac.uk/vol1/fastq/ERR536/003/ERR5360043/ERR5360043_2.fastq.gz	ftp.sra.ebi.ac.uk/vol1/run/ERR536/ERR5360043/FE56_NS_bactV4V5_Mercury_Chloride_50_weeks_S56_L001_R1_001.fastq.gz;ftp.sra.ebi.ac.uk/vol1/run/ERR536/ERR5360043/FE56_NS_bactV4V5_Mercury_Chloride_50_weeks_S56_L001_R2_001.fastq.gz
50w_NS_bac_HgCl_rep2	FE57_NS_bactV4V5_Mercury_Chloride_50_weeks	50w	NS	bac	HgCl	rep2	PRJEB43307	SAMEA8136754	ERX5147234	ERR5360042	ftp.sra.ebi.ac.uk/vol1/fastq/ERR536/002/ERR5360042/ERR5360042_1.fastq.gz;ftp.sra.ebi.ac.uk/vol1/fastq/ERR536/002/ERR5360042/ERR5360042_2.fastq.gz	ftp.sra.ebi.ac.uk/vol1/run/ERR536/ERR5360042/FE57_NS_bactV4V5_Mercury_Chloride_50_weeks_S57_L001_R1_001.fastq.gz;ftp.sra.ebi.ac.uk/vol1/run/ERR536/ERR5360042/FE57_NS_bactV4V5_Mercury_Chloride_50_weeks_S57_L001_R2_001.fastq.gz
50w_NS_bac_HgCl_rep3	FE58_NS_bactV4V5_Mercury_Chloride_50_weeks	50w	NS	bac	HgCl	rep3	PRJEB43307	SAMEA8136753	ERX5147233	ERR5360041	ftp.sra.ebi.ac.uk/vol1/fastq/ERR536/001/ERR5360041/ERR5360041_1.fastq.gz;ftp.sra.ebi.ac.uk/vol1/fastq/ERR536/001/ERR5360041/ERR5360041_2.fastq.gz	ftp.sra.ebi.ac.uk/vol1/run/ERR536/ERR5360041/FE58_NS_bactV4V5_Mercury_Chloride_50_weeks_S58_L001_R1_001.fastq.gz;ftp.sra.ebi.ac.uk/vol1/run/ERR536/ERR5360041/FE58_NS_bactV4V5_Mercury_Chloride_50_weeks_S58_L001_R2_001.fastq.gz
50w_NS_bac_HgCl_rep4	FE59_NS_bactV4V5_Mercury_Chloride_50_weeks	50w	NS	bac	HgCl	rep4	PRJEB43307	SAMEA8136752	ERX5147232	ERR5360040	ftp.sra.ebi.ac.uk/vol1/fastq/ERR536/000/ERR5360040/ERR5360040_1.fastq.gz;ftp.sra.ebi.ac.uk/vol1/fastq/ERR536/000/ERR5360040/ERR5360040_2.fastq.gz	ftp.sra.ebi.ac.uk/vol1/run/ERR536/ERR5360040/FE59_NS_bactV4V5_Mercury_Chloride_50_weeks_S59_L001_R1_001.fastq.gz;ftp.sra.ebi.ac.uk/vol1/run/ERR536/ERR5360040/FE59_NS_bactV4V5_Mercury_Chloride_50_weeks_S59_L001_R2_001.fastq.gz
50w_NS_bac_HgCl_rep5	FE60_NS_bactV4V5_Mercury_Chloride_50_weeks	50w	NS	bac	HgCl	rep5	PRJEB43307	SAMEA8136751	ERX5147231	ERR5360039	ftp.sra.ebi.ac.uk/vol1/fastq/ERR536/009/ERR5360039/ERR5360039_1.fastq.gz;ftp.sra.ebi.ac.uk/vol1/fastq/ERR536/009/ERR5360039/ERR5360039_2.fastq.gz	ftp.sra.ebi.ac.uk/vol1/run/ERR536/ERR5360039/FE60_NS_bactV4V5_Mercury_Chloride_50_weeks_S60_L001_R1_001.fastq.gz;ftp.sra.ebi.ac.uk/vol1/run/ERR536/ERR5360039/FE60_NS_bactV4V5_Mercury_Chloride_50_weeks_S60_L001_R2_001.fastq.gz
10w_PW_bac_HgCl_rep1	FE06_PW_bactV4V5_Mercury_Chloride_10_weeks	10w	PW	bac	HgCl	rep1	PRJEB43307	SAMEA8136594	ERX5147126	ERR5359934	ftp.sra.ebi.ac.uk/vol1/fastq/ERR535/004/ERR5359934/ERR5359934_1.fastq.gz;ftp.sra.ebi.ac.uk/vol1/fastq/ERR535/004/ERR5359934/ERR5359934_2.fastq.gz	ftp.sra.ebi.ac.uk/vol1/run/ERR535/ERR5359934/FE06_PW_bactV4V5_Mercury_Chloride_10_weeks_S102_L001_R1_001.fastq.gz;ftp.sra.ebi.ac.uk/vol1/run/ERR535/ERR5359934/FE06_PW_bactV4V5_Mercury_Chloride_10_weeks_S102_L001_R2_001.fastq.gz
10w_PW_bac_HgCl_rep2	FE07_PW_bactV4V5_Mercury_Chloride_10_weeks	10w	PW	bac	HgCl	rep2	PRJEB43307	SAMEA8136593	ERX5147125	ERR5359933	ftp.sra.ebi.ac.uk/vol1/fastq/ERR535/003/ERR5359933/ERR5359933_1.fastq.gz;ftp.sra.ebi.ac.uk/vol1/fastq/ERR535/003/ERR5359933/ERR5359933_2.fastq.gz	ftp.sra.ebi.ac.uk/vol1/run/ERR535/ERR5359933/FE07_PW_bactV4V5_Mercury_Chloride_10_weeks_S103_L001_R1_001.fastq.gz;ftp.sra.ebi.ac.uk/vol1/run/ERR535/ERR5359933/FE07_PW_bactV4V5_Mercury_Chloride_10_weeks_S103_L001_R2_001.fastq.gz
10w_PW_bac_HgCl_rep3	FE08_PW_bactV4V5_Mercury_Chloride_10_weeks	10w	PW	bac	HgCl	rep3	PRJEB43307	SAMEA8136592	ERX5147124	ERR5359932	ftp.sra.ebi.ac.uk/vol1/fastq/ERR535/002/ERR5359932/ERR5359932_1.fastq.gz;ftp.sra.ebi.ac.uk/vol1/fastq/ERR535/002/ERR5359932/ERR5359932_2.fastq.gz	ftp.sra.ebi.ac.uk/vol1/run/ERR535/ERR5359932/FE08_PW_bactV4V5_Mercury_Chloride_10_weeks_S104_L001_R1_001.fastq.gz;ftp.sra.ebi.ac.uk/vol1/run/ERR535/ERR5359932/FE08_PW_bactV4V5_Mercury_Chloride_10_weeks_S104_L001_R2_001.fastq.gz
10w_PW_bac_HgCl_rep4	FE09_PW_bactV4V5_Mercury_Chloride_10_weeks	10w	PW	bac	HgCl	rep4	PRJEB43307	SAMEA8136591	ERX5147123	ERR5359931	ftp.sra.ebi.ac.uk/vol1/fastq/ERR535/001/ERR5359931/ERR5359931_1.fastq.gz;ftp.sra.ebi.ac.uk/vol1/fastq/ERR535/001/ERR5359931/ERR5359931_2.fastq.gz	ftp.sra.ebi.ac.uk/vol1/run/ERR535/ERR5359931/FE09_PW_bactV4V5_Mercury_Chloride_10_weeks_S105_L001_R1_001.fastq.gz;ftp.sra.ebi.ac.uk/vol1/run/ERR535/ERR5359931/FE09_PW_bactV4V5_Mercury_Chloride_10_weeks_S105_L001_R2_001.fastq.gz
10w_PW_bac_HgCl_rep5	FE10_PW_bactV4V5_Mercury_Chloride_10_weeks	10w	PW	bac	HgCl	rep5	PRJEB43307	SAMEA8136590	ERX5147122	ERR5359930	ftp.sra.ebi.ac.uk/vol1/fastq/ERR535/000/ERR5359930/ERR5359930_1.fastq.gz;ftp.sra.ebi.ac.uk/vol1/fastq/ERR535/000/ERR5359930/ERR5359930_2.fastq.gz	ftp.sra.ebi.ac.uk/vol1/run/ERR535/ERR5359930/FE10_PW_bactV4V5_Mercury_Chloride_10_weeks_S106_L001_R1_001.fastq.gz;ftp.sra.ebi.ac.uk/vol1/run/ERR535/ERR5359930/FE10_PW_bactV4V5_Mercury_Chloride_10_weeks_S106_L001_R2_001.fastq.gz
28w_PW_bac_HgCl_rep1	FE31_PW_bactV4V5_Mercury_Chloride_28_weeks	28w	PW	bac	HgCl	rep1	PRJEB43307	SAMEA8136797	ERX5147081	ERR5359889	ftp.sra.ebi.ac.uk/vol1/fastq/ERR535/009/ERR5359889/ERR5359889_1.fastq.gz;ftp.sra.ebi.ac.uk/vol1/fastq/ERR535/009/ERR5359889/ERR5359889_2.fastq.gz	ftp.sra.ebi.ac.uk/vol1/run/ERR535/ERR5359889/FE31_PW_bactV4V5_Mercury_Chloride_28_weeks_S127_L001_R1_001.fastq.gz;ftp.sra.ebi.ac.uk/vol1/run/ERR535/ERR5359889/FE31_PW_bactV4V5_Mercury_Chloride_28_weeks_S127_L001_R2_001.fastq.gz
28w_PW_bac_HgCl_rep2	FE32_PW_bactV4V5_Mercury_Chloride_28_weeks	28w	PW	bac	HgCl	rep2	PRJEB43307	SAMEA8136796	ERX5147080	ERR5359888	ftp.sra.ebi.ac.uk/vol1/fastq/ERR535/008/ERR5359888/ERR5359888_1.fastq.gz;ftp.sra.ebi.ac.uk/vol1/fastq/ERR535/008/ERR5359888/ERR5359888_2.fastq.gz	ftp.sra.ebi.ac.uk/vol1/run/ERR535/ERR5359888/FE32_PW_bactV4V5_Mercury_Chloride_28_weeks_S128_L001_R1_001.fastq.gz;ftp.sra.ebi.ac.uk/vol1/run/ERR535/ERR5359888/FE32_PW_bactV4V5_Mercury_Chloride_28_weeks_S128_L001_R2_001.fastq.gz
28w_PW_bac_HgCl_rep3	FE33_PW_bactV4V5_Mercury_Chloride_28_weeks	28w	PW	bac	HgCl	rep3	PRJEB43307	SAMEA8136795	ERX5147079	ERR5359887	ftp.sra.ebi.ac.uk/vol1/fastq/ERR535/007/ERR5359887/ERR5359887_1.fastq.gz;ftp.sra.ebi.ac.uk/vol1/fastq/ERR535/007/ERR5359887/ERR5359887_2.fastq.gz	ftp.sra.ebi.ac.uk/vol1/run/ERR535/ERR5359887/FE33_PW_bactV4V5_Mercury_Chloride_28_weeks_S129_L001_R1_001.fastq.gz;ftp.sra.ebi.ac.uk/vol1/run/ERR535/ERR5359887/FE33_PW_bactV4V5_Mercury_Chloride_28_weeks_S129_L001_R2_001.fastq.gz
28w_PW_bac_HgCl_rep4	FE34_PW_bactV4V5_Mercury_Chloride_28_weeks	28w	PW	bac	HgCl	rep4	PRJEB43307	SAMEA8136794	ERX5147078	ERR5359886	ftp.sra.ebi.ac.uk/vol1/fastq/ERR535/006/ERR5359886/ERR5359886_1.fastq.gz;ftp.sra.ebi.ac.uk/vol1/fastq/ERR535/006/ERR5359886/ERR5359886_2.fastq.gz	ftp.sra.ebi.ac.uk/vol1/run/ERR535/ERR5359886/FE34_PW_bactV4V5_Mercury_Chloride_28_weeks_S130_L001_R1_001.fastq.gz;ftp.sra.ebi.ac.uk/vol1/run/ERR535/ERR5359886/FE34_PW_bactV4V5_Mercury_Chloride_28_weeks_S130_L001_R2_001.fastq.gz
28w_PW_bac_HgCl_rep5	FE35_PW_bactV4V5_Mercury_Chloride_28_weeks	28w	PW	bac	HgCl	rep5	PRJEB43307	SAMEA8136793	ERX5147077	ERR5359885	ftp.sra.ebi.ac.uk/vol1/fastq/ERR535/005/ERR5359885/ERR5359885_1.fastq.gz;ftp.sra.ebi.ac.uk/vol1/fastq/ERR535/005/ERR5359885/ERR5359885_2.fastq.gz	ftp.sra.ebi.ac.uk/vol1/run/ERR535/ERR5359885/FE35_PW_bactV4V5_Mercury_Chloride_28_weeks_S131_L001_R1_001.fastq.gz;ftp.sra.ebi.ac.uk/vol1/run/ERR535/ERR5359885/FE35_PW_bactV4V5_Mercury_Chloride_28_weeks_S131_L001_R2_001.fastq.gz
50w_PW_bac_HgCl_rep1	FE56_PW_bactV4V5_Mercury_Chloride_50_weeks	50w	PW	bac	HgCl	rep1	PRJEB43307	SAMEA8136750	ERX5147230	ERR5360038	ftp.sra.ebi.ac.uk/vol1/fastq/ERR536/008/ERR5360038/ERR5360038_1.fastq.gz;ftp.sra.ebi.ac.uk/vol1/fastq/ERR536/008/ERR5360038/ERR5360038_2.fastq.gz	ftp.sra.ebi.ac.uk/vol1/run/ERR536/ERR5360038/FE56_PW_bactV4V5_Mercury_Chloride_50_weeks_S147_L001_R1_001.fastq.gz;ftp.sra.ebi.ac.uk/vol1/run/ERR536/ERR5360038/FE56_PW_bactV4V5_Mercury_Chloride_50_weeks_S147_L001_R2_001.fastq.gz
50w_PW_bac_HgCl_rep2	FE57_PW_bactV4V5_Mercury_Chloride_50_weeks	50w	PW	bac	HgCl	rep2	PRJEB43307	SAMEA8136749	ERX5147229	ERR5360037	ftp.sra.ebi.ac.uk/vol1/fastq/ERR536/007/ERR5360037/ERR5360037_1.fastq.gz;ftp.sra.ebi.ac.uk/vol1/fastq/ERR536/007/ERR5360037/ERR5360037_2.fastq.gz	ftp.sra.ebi.ac.uk/vol1/run/ERR536/ERR5360037/FE57_PW_bactV4V5_Mercury_Chloride_50_weeks_S148_L001_R1_001.fastq.gz;ftp.sra.ebi.ac.uk/vol1/run/ERR536/ERR5360037/FE57_PW_bactV4V5_Mercury_Chloride_50_weeks_S148_L001_R2_001.fastq.gz
50w_PW_bac_HgCl_rep3	FE58_PW_bactV4V5_Mercury_Chloride_50_weeks	50w	PW	bac	HgCl	rep3	PRJEB43307	SAMEA8136748	ERX5147228	ERR5360036	ftp.sra.ebi.ac.uk/vol1/fastq/ERR536/006/ERR5360036/ERR5360036_1.fastq.gz;ftp.sra.ebi.ac.uk/vol1/fastq/ERR536/006/ERR5360036/ERR5360036_2.fastq.gz	ftp.sra.ebi.ac.uk/vol1/run/ERR536/ERR5360036/FE58_PW_bactV4V5_Mercury_Chloride_50_weeks_S149_L001_R1_001.fastq.gz;ftp.sra.ebi.ac.uk/vol1/run/ERR536/ERR5360036/FE58_PW_bactV4V5_Mercury_Chloride_50_weeks_S149_L001_R2_001.fastq.gz
50w_PW_bac_HgCl_rep4	FE59_PW_bactV4V5_Mercury_Chloride_50_weeks	50w	PW	bac	HgCl	rep4	PRJEB43307	SAMEA8136747	ERX5147227	ERR5360035	ftp.sra.ebi.ac.uk/vol1/fastq/ERR536/005/ERR5360035/ERR5360035_1.fastq.gz;ftp.sra.ebi.ac.uk/vol1/fastq/ERR536/005/ERR5360035/ERR5360035_2.fastq.gz	ftp.sra.ebi.ac.uk/vol1/run/ERR536/ERR5360035/FE59_PW_bactV4V5_Mercury_Chloride_50_weeks_S150_L001_R1_001.fastq.gz;ftp.sra.ebi.ac.uk/vol1/run/ERR536/ERR5360035/FE59_PW_bactV4V5_Mercury_Chloride_50_weeks_S150_L001_R2_001.fastq.gz
50w_PW_bac_HgCl_rep5	FE60_PW_bactV4V5_Mercury_Chloride_50_weeks	50w	PW	bac	HgCl	rep5	PRJEB43307	SAMEA8136746	ERX5147226	ERR5360034	ftp.sra.ebi.ac.uk/vol1/fastq/ERR536/004/ERR5360034/ERR5360034_1.fastq.gz;ftp.sra.ebi.ac.uk/vol1/fastq/ERR536/004/ERR5360034/ERR5360034_2.fastq.gz	ftp.sra.ebi.ac.uk/vol1/run/ERR536/ERR5360034/FE60_PW_bactV4V5_Mercury_Chloride_50_weeks_S151_L001_R1_001.fastq.gz;ftp.sra.ebi.ac.uk/vol1/run/ERR536/ERR5360034/FE60_PW_bactV4V5_Mercury_Chloride_50_weeks_S151_L001_R2_001.fastq.gz
10w_NS_bac_Form_rep1	FE11_NS_bactV4V5_Formalin_10_weeks	10w	NS	bac	Formalin	rep1	PRJEB43307	SAMEA8136609	ERX5147141	ERR5359949	ftp.sra.ebi.ac.uk/vol1/fastq/ERR535/009/ERR5359949/ERR5359949_1.fastq.gz;ftp.sra.ebi.ac.uk/vol1/fastq/ERR535/009/ERR5359949/ERR5359949_2.fastq.gz	ftp.sra.ebi.ac.uk/vol1/run/ERR535/ERR5359949/FE11_NS_bactV4V5_Formalin_10_weeks_S11_L001_R1_001.fastq.gz;ftp.sra.ebi.ac.uk/vol1/run/ERR535/ERR5359949/FE11_NS_bactV4V5_Formalin_10_weeks_S11_L001_R2_001.fastq.gz
10w_NS_bac_Form_rep2	FE12_NS_bactV4V5_Formalin_10_weeks	10w	NS	bac	Formalin	rep2	PRJEB43307	SAMEA8136608	ERX5147140	ERR5359948	ftp.sra.ebi.ac.uk/vol1/fastq/ERR535/008/ERR5359948/ERR5359948_1.fastq.gz;ftp.sra.ebi.ac.uk/vol1/fastq/ERR535/008/ERR5359948/ERR5359948_2.fastq.gz	ftp.sra.ebi.ac.uk/vol1/run/ERR535/ERR5359948/FE12_NS_bactV4V5_Formalin_10_weeks_S12_L001_R1_001.fastq.gz;ftp.sra.ebi.ac.uk/vol1/run/ERR535/ERR5359948/FE12_NS_bactV4V5_Formalin_10_weeks_S12_L001_R2_001.fastq.gz
10w_NS_bac_Form_rep3	FE13_NS_bactV4V5_Formalin_10_weeks	10w	NS	bac	Formalin	rep3	PRJEB43307	SAMEA8136607	ERX5147139	ERR5359947	ftp.sra.ebi.ac.uk/vol1/fastq/ERR535/007/ERR5359947/ERR5359947_1.fastq.gz;ftp.sra.ebi.ac.uk/vol1/fastq/ERR535/007/ERR5359947/ERR5359947_2.fastq.gz	ftp.sra.ebi.ac.uk/vol1/run/ERR535/ERR5359947/FE13_NS_bactV4V5_Formalin_10_weeks_S13_L001_R1_001.fastq.gz;ftp.sra.ebi.ac.uk/vol1/run/ERR535/ERR5359947/FE13_NS_bactV4V5_Formalin_10_weeks_S13_L001_R2_001.fastq.gz
10w_NS_bac_Form_rep4	FE14_NS_bactV4V5_Formalin_10_weeks	10w	NS	bac	Formalin	rep4	PRJEB43307	SAMEA8136606	ERX5147138	ERR5359946	ftp.sra.ebi.ac.uk/vol1/fastq/ERR535/006/ERR5359946/ERR5359946_1.fastq.gz;ftp.sra.ebi.ac.uk/vol1/fastq/ERR535/006/ERR5359946/ERR5359946_2.fastq.gz	ftp.sra.ebi.ac.uk/vol1/run/ERR535/ERR5359946/FE14_NS_bactV4V5_Formalin_10_weeks_S14_L001_R1_001.fastq.gz;ftp.sra.ebi.ac.uk/vol1/run/ERR535/ERR5359946/FE14_NS_bactV4V5_Formalin_10_weeks_S14_L001_R2_001.fastq.gz
10w_NS_bac_Form_rep5	FE15_NS_bactV4V5_Formalin_10_weeks	10w	NS	bac	Formalin	rep5	PRJEB43307	SAMEA8136605	ERX5147137	ERR5359945	ftp.sra.ebi.ac.uk/vol1/fastq/ERR535/005/ERR5359945/ERR5359945_1.fastq.gz;ftp.sra.ebi.ac.uk/vol1/fastq/ERR535/005/ERR5359945/ERR5359945_2.fastq.gz	ftp.sra.ebi.ac.uk/vol1/run/ERR535/ERR5359945/FE15_NS_bactV4V5_Formalin_10_weeks_S15_L001_R1_001.fastq.gz;ftp.sra.ebi.ac.uk/vol1/run/ERR535/ERR5359945/FE15_NS_bactV4V5_Formalin_10_weeks_S15_L001_R2_001.fastq.gz
28w_NS_bac_Form_rep1	FE36_NS_bactV4V5_Formalin_28_weeks	28w	NS	bac	Formalin	rep1	PRJEB43307	SAMEA8136807	ERX5147091	ERR5359899	ftp.sra.ebi.ac.uk/vol1/fastq/ERR535/009/ERR5359899/ERR5359899_1.fastq.gz;ftp.sra.ebi.ac.uk/vol1/fastq/ERR535/009/ERR5359899/ERR5359899_2.fastq.gz	ftp.sra.ebi.ac.uk/vol1/run/ERR535/ERR5359899/FE36_NS_bactV4V5_Formalin_28_weeks_S36_L001_R1_001.fastq.gz;ftp.sra.ebi.ac.uk/vol1/run/ERR535/ERR5359899/FE36_NS_bactV4V5_Formalin_28_weeks_S36_L001_R2_001.fastq.gz
28w_NS_bac_Form_rep2	FE37_NS_bactV4V5_Formalin_28_weeks	28w	NS	bac	Formalin	rep2	PRJEB43307	SAMEA8136806	ERX5147090	ERR5359898	ftp.sra.ebi.ac.uk/vol1/fastq/ERR535/008/ERR5359898/ERR5359898_1.fastq.gz;ftp.sra.ebi.ac.uk/vol1/fastq/ERR535/008/ERR5359898/ERR5359898_2.fastq.gz	ftp.sra.ebi.ac.uk/vol1/run/ERR535/ERR5359898/FE37_NS_bactV4V5_Formalin_28_weeks_S37_L001_R1_001.fastq.gz;ftp.sra.ebi.ac.uk/vol1/run/ERR535/ERR5359898/FE37_NS_bactV4V5_Formalin_28_weeks_S37_L001_R2_001.fastq.gz
28w_NS_bac_Form_rep3	FE38_NS_bactV4V5_Formalin_28_weeks	28w	NS	bac	Formalin	rep3	PRJEB43307	SAMEA8136805	ERX5147089	ERR5359897	ftp.sra.ebi.ac.uk/vol1/fastq/ERR535/007/ERR5359897/ERR5359897_1.fastq.gz;ftp.sra.ebi.ac.uk/vol1/fastq/ERR535/007/ERR5359897/ERR5359897_2.fastq.gz	ftp.sra.ebi.ac.uk/vol1/run/ERR535/ERR5359897/FE38_NS_bactV4V5_Formalin_28_weeks_S38_L001_R1_001.fastq.gz;ftp.sra.ebi.ac.uk/vol1/run/ERR535/ERR5359897/FE38_NS_bactV4V5_Formalin_28_weeks_S38_L001_R2_001.fastq.gz
28w_NS_bac_Form_rep4	FE39_NS_bactV4V5_Formalin_28_weeks	28w	NS	bac	Formalin	rep4	PRJEB43307	SAMEA8136804	ERX5147088	ERR5359896	ftp.sra.ebi.ac.uk/vol1/fastq/ERR535/006/ERR5359896/ERR5359896_1.fastq.gz;ftp.sra.ebi.ac.uk/vol1/fastq/ERR535/006/ERR5359896/ERR5359896_2.fastq.gz	ftp.sra.ebi.ac.uk/vol1/run/ERR535/ERR5359896/FE39_NS_bactV4V5_Formalin_28_weeks_S39_L001_R1_001.fastq.gz;ftp.sra.ebi.ac.uk/vol1/run/ERR535/ERR5359896/FE39_NS_bactV4V5_Formalin_28_weeks_S39_L001_R2_001.fastq.gz
28w_NS_bac_Form_rep5	FE40_NS_bactV4V5_Formalin_28_weeks	28w	NS	bac	Formalin	rep5	PRJEB43307	SAMEA8136803	ERX5147087	ERR5359895	ftp.sra.ebi.ac.uk/vol1/fastq/ERR535/005/ERR5359895/ERR5359895_1.fastq.gz;ftp.sra.ebi.ac.uk/vol1/fastq/ERR535/005/ERR5359895/ERR5359895_2.fastq.gz	ftp.sra.ebi.ac.uk/vol1/run/ERR535/ERR5359895/FE40_NS_bactV4V5_Formalin_28_weeks_S40_L001_R1_001.fastq.gz;ftp.sra.ebi.ac.uk/vol1/run/ERR535/ERR5359895/FE40_NS_bactV4V5_Formalin_28_weeks_S40_L001_R2_001.fastq.gz
50w_NS_bac_Form_rep1	FE61_NS_bactV4V5_Formalin_50_weeks	50w	NS	bac	Formalin	rep1	PRJEB43307	SAMEA8136762	ERX5147242	ERR5360050	ftp.sra.ebi.ac.uk/vol1/fastq/ERR536/000/ERR5360050/ERR5360050_1.fastq.gz;ftp.sra.ebi.ac.uk/vol1/fastq/ERR536/000/ERR5360050/ERR5360050_2.fastq.gz	ftp.sra.ebi.ac.uk/vol1/run/ERR536/ERR5360050/FE61_NS_bactV4V5_Formalin_50_weeks_S61_L001_R1_001.fastq.gz;ftp.sra.ebi.ac.uk/vol1/run/ERR536/ERR5360050/FE61_NS_bactV4V5_Formalin_50_weeks_S61_L001_R2_001.fastq.gz
50w_NS_bac_Form_rep2	FE62_NS_bactV4V5_Formalin_50_weeks	50w	NS	bac	Formalin	rep2	PRJEB43307	SAMEA8136761	ERX5147241	ERR5360049	ftp.sra.ebi.ac.uk/vol1/fastq/ERR536/009/ERR5360049/ERR5360049_1.fastq.gz;ftp.sra.ebi.ac.uk/vol1/fastq/ERR536/009/ERR5360049/ERR5360049_2.fastq.gz	ftp.sra.ebi.ac.uk/vol1/run/ERR536/ERR5360049/FE62_NS_bactV4V5_Formalin_50_weeks_S62_L001_R1_001.fastq.gz;ftp.sra.ebi.ac.uk/vol1/run/ERR536/ERR5360049/FE62_NS_bactV4V5_Formalin_50_weeks_S62_L001_R2_001.fastq.gz
50w_NS_bac_Form_rep3	FE63_NS_bactV4V5_Formalin_50_weeks	50w	NS	bac	Formalin	rep3	PRJEB43307	SAMEA8136760	ERX5147240	ERR5360048	ftp.sra.ebi.ac.uk/vol1/fastq/ERR536/008/ERR5360048/ERR5360048_1.fastq.gz;ftp.sra.ebi.ac.uk/vol1/fastq/ERR536/008/ERR5360048/ERR5360048_2.fastq.gz	ftp.sra.ebi.ac.uk/vol1/run/ERR536/ERR5360048/FE63_NS_bactV4V5_Formalin_50_weeks_S63_L001_R1_001.fastq.gz;ftp.sra.ebi.ac.uk/vol1/run/ERR536/ERR5360048/FE63_NS_bactV4V5_Formalin_50_weeks_S63_L001_R2_001.fastq.gz
50w_NS_bac_Form_rep4	FE64_NS_bactV4V5_Formalin_50_weeks	50w	NS	bac	Formalin	rep4	PRJEB43307	SAMEA8136759	ERX5147239	ERR5360047	ftp.sra.ebi.ac.uk/vol1/fastq/ERR536/007/ERR5360047/ERR5360047_1.fastq.gz;ftp.sra.ebi.ac.uk/vol1/fastq/ERR536/007/ERR5360047/ERR5360047_2.fastq.gz	ftp.sra.ebi.ac.uk/vol1/run/ERR536/ERR5360047/FE64_NS_bactV4V5_Formalin_50_weeks_S64_L001_R1_001.fastq.gz;ftp.sra.ebi.ac.uk/vol1/run/ERR536/ERR5360047/FE64_NS_bactV4V5_Formalin_50_weeks_S64_L001_R2_001.fastq.gz
50w_NS_bac_Form_rep5	FE65_NS_bactV4V5_Formalin_50_weeks	50w	NS	bac	Formalin	rep5	PRJEB43307	SAMEA8136758	ERX5147238	ERR5360046	ftp.sra.ebi.ac.uk/vol1/fastq/ERR536/006/ERR5360046/ERR5360046_1.fastq.gz;ftp.sra.ebi.ac.uk/vol1/fastq/ERR536/006/ERR5360046/ERR5360046_2.fastq.gz	ftp.sra.ebi.ac.uk/vol1/run/ERR536/ERR5360046/FE65_NS_bactV4V5_Formalin_50_weeks_S65_L001_R1_001.fastq.gz;ftp.sra.ebi.ac.uk/vol1/run/ERR536/ERR5360046/FE65_NS_bactV4V5_Formalin_50_weeks_S65_L001_R2_001.fastq.gz
10w_PW_bac_Form_rep1	FE11_PW_bactV4V5_Formalin_10_weeks	10w	PW	bac	Formalin	rep1	PRJEB43307	SAMEA8136604	ERX5147136	ERR5359944	ftp.sra.ebi.ac.uk/vol1/fastq/ERR535/004/ERR5359944/ERR5359944_1.fastq.gz;ftp.sra.ebi.ac.uk/vol1/fastq/ERR535/004/ERR5359944/ERR5359944_2.fastq.gz	ftp.sra.ebi.ac.uk/vol1/run/ERR535/ERR5359944/FE11_PW_bactV4V5_Formalin_10_weeks_S107_L001_R1_001.fastq.gz;ftp.sra.ebi.ac.uk/vol1/run/ERR535/ERR5359944/FE11_PW_bactV4V5_Formalin_10_weeks_S107_L001_R2_001.fastq.gz
10w_PW_bac_Form_rep2	FE12_PW_bactV4V5_Formalin_10_weeks	10w	PW	bac	Formalin	rep2	PRJEB43307	SAMEA8136603	ERX5147135	ERR5359943	ftp.sra.ebi.ac.uk/vol1/fastq/ERR535/003/ERR5359943/ERR5359943_1.fastq.gz;ftp.sra.ebi.ac.uk/vol1/fastq/ERR535/003/ERR5359943/ERR5359943_2.fastq.gz	ftp.sra.ebi.ac.uk/vol1/run/ERR535/ERR5359943/FE12_PW_bactV4V5_Formalin_10_weeks_S108_L001_R1_001.fastq.gz;ftp.sra.ebi.ac.uk/vol1/run/ERR535/ERR5359943/FE12_PW_bactV4V5_Formalin_10_weeks_S108_L001_R2_001.fastq.gz
10w_PW_bac_Form_rep3	FE13_PW_bactV4V5_Formalin_10_weeks	10w	PW	bac	Formalin	rep3	PRJEB43307	SAMEA8136602	ERX5147134	ERR5359942	ftp.sra.ebi.ac.uk/vol1/fastq/ERR535/002/ERR5359942/ERR5359942_1.fastq.gz;ftp.sra.ebi.ac.uk/vol1/fastq/ERR535/002/ERR5359942/ERR5359942_2.fastq.gz	ftp.sra.ebi.ac.uk/vol1/run/ERR535/ERR5359942/FE13_PW_bactV4V5_Formalin_10_weeks_S109_L001_R1_001.fastq.gz;ftp.sra.ebi.ac.uk/vol1/run/ERR535/ERR5359942/FE13_PW_bactV4V5_Formalin_10_weeks_S109_L001_R2_001.fastq.gz
10w_PW_bac_Form_rep4	FE14_PW_bactV4V5_Formalin_10_weeks	10w	PW	bac	Formalin	rep4	PRJEB43307	SAMEA8136601	ERX5147133	ERR5359941	ftp.sra.ebi.ac.uk/vol1/fastq/ERR535/001/ERR5359941/ERR5359941_1.fastq.gz;ftp.sra.ebi.ac.uk/vol1/fastq/ERR535/001/ERR5359941/ERR5359941_2.fastq.gz	ftp.sra.ebi.ac.uk/vol1/run/ERR535/ERR5359941/FE14_PW_bactV4V5_Formalin_10_weeks_S110_L001_R1_001.fastq.gz;ftp.sra.ebi.ac.uk/vol1/run/ERR535/ERR5359941/FE14_PW_bactV4V5_Formalin_10_weeks_S110_L001_R2_001.fastq.gz
10w_PW_bac_Form_rep5	FE15_PW_bactV4V5_Formalin_10_weeks	10w	PW	bac	Formalin	rep5	PRJEB43307	SAMEA8136600	ERX5147132	ERR5359940	ftp.sra.ebi.ac.uk/vol1/fastq/ERR535/000/ERR5359940/ERR5359940_1.fastq.gz;ftp.sra.ebi.ac.uk/vol1/fastq/ERR535/000/ERR5359940/ERR5359940_2.fastq.gz	ftp.sra.ebi.ac.uk/vol1/run/ERR535/ERR5359940/FE15_PW_bactV4V5_Formalin_10_weeks_S111_L001_R1_001.fastq.gz;ftp.sra.ebi.ac.uk/vol1/run/ERR535/ERR5359940/FE15_PW_bactV4V5_Formalin_10_weeks_S111_L001_R2_001.fastq.gz
50w_PW_bac_Form_rep1	FE61_PW_bactV4V5_Formalin_50_weeks	50w	PW	bac	Formalin	rep1	PRJEB43307	SAMEA8136757	ERX5147237	ERR5360045	ftp.sra.ebi.ac.uk/vol1/fastq/ERR536/005/ERR5360045/ERR5360045_1.fastq.gz;ftp.sra.ebi.ac.uk/vol1/fastq/ERR536/005/ERR5360045/ERR5360045_2.fastq.gz	ftp.sra.ebi.ac.uk/vol1/run/ERR536/ERR5360045/FE61_PW_bactV4V5_Formalin_50_weeks_S152_L001_R1_001.fastq.gz;ftp.sra.ebi.ac.uk/vol1/run/ERR536/ERR5360045/FE61_PW_bactV4V5_Formalin_50_weeks_S152_L001_R2_001.fastq.gz
50w_PW_bac_Form_rep2	FE62_PW_bactV4V5_Formalin_50_weeks	50w	PW	bac	Formalin	rep2	PRJEB43307	SAMEA8136756	ERX5147236	ERR5360044	ftp.sra.ebi.ac.uk/vol1/fastq/ERR536/004/ERR5360044/ERR5360044_1.fastq.gz;ftp.sra.ebi.ac.uk/vol1/fastq/ERR536/004/ERR5360044/ERR5360044_2.fastq.gz	ftp.sra.ebi.ac.uk/vol1/run/ERR536/ERR5360044/FE62_PW_bactV4V5_Formalin_50_weeks_S153_L001_R1_001.fastq.gz;ftp.sra.ebi.ac.uk/vol1/run/ERR536/ERR5360044/FE62_PW_bactV4V5_Formalin_50_weeks_S153_L001_R2_001.fastq.gz
10w_NS_bac_PB_rep1	FE26_NS_bactV4V5_P_Buffer_10_weeks	10w	NS	bac	Pbuffer	rep1	PRJEB43307	SAMEA8136589	ERX5147121	ERR5359929	ftp.sra.ebi.ac.uk/vol1/fastq/ERR535/009/ERR5359929/ERR5359929_1.fastq.gz;ftp.sra.ebi.ac.uk/vol1/fastq/ERR535/009/ERR5359929/ERR5359929_2.fastq.gz	ftp.sra.ebi.ac.uk/vol1/run/ERR535/ERR5359929/FE26_NS_bactV4V5_P_Buffer_10_weeks_S26_L001_R1_001.fastq.gz;ftp.sra.ebi.ac.uk/vol1/run/ERR535/ERR5359929/FE26_NS_bactV4V5_P_Buffer_10_weeks_S26_L001_R2_001.fastq.gz
10w_NS_bac_PB_rep2	FE27_NS_bactV4V5_P_Buffer_10_weeks	10w	NS	bac	Pbuffer	rep2	PRJEB43307	SAMEA8136588	ERX5147120	ERR5359928	ftp.sra.ebi.ac.uk/vol1/fastq/ERR535/008/ERR5359928/ERR5359928_1.fastq.gz;ftp.sra.ebi.ac.uk/vol1/fastq/ERR535/008/ERR5359928/ERR5359928_2.fastq.gz	ftp.sra.ebi.ac.uk/vol1/run/ERR535/ERR5359928/FE27_NS_bactV4V5_P_Buffer_10_weeks_S27_L001_R1_001.fastq.gz;ftp.sra.ebi.ac.uk/vol1/run/ERR535/ERR5359928/FE27_NS_bactV4V5_P_Buffer_10_weeks_S27_L001_R2_001.fastq.gz
10w_NS_bac_PB_rep3	FE28_NS_bactV4V5_P_Buffer_10_weeks	10w	NS	bac	Pbuffer	rep3	PRJEB43307	SAMEA8136587	ERX5147119	ERR5359927	ftp.sra.ebi.ac.uk/vol1/fastq/ERR535/007/ERR5359927/ERR5359927_1.fastq.gz;ftp.sra.ebi.ac.uk/vol1/fastq/ERR535/007/ERR5359927/ERR5359927_2.fastq.gz	ftp.sra.ebi.ac.uk/vol1/run/ERR535/ERR5359927/FE28_NS_bactV4V5_P_Buffer_10_weeks_S28_L001_R1_001.fastq.gz;ftp.sra.ebi.ac.uk/vol1/run/ERR535/ERR5359927/FE28_NS_bactV4V5_P_Buffer_10_weeks_S28_L001_R2_001.fastq.gz
10w_NS_bac_PB_rep4	FE29_NS_bactV4V5_P_Buffer_10_weeks	10w	NS	bac	Pbuffer	rep4	PRJEB43307	SAMEA8136586	ERX5147118	ERR5359926	ftp.sra.ebi.ac.uk/vol1/fastq/ERR535/006/ERR5359926/ERR5359926_1.fastq.gz;ftp.sra.ebi.ac.uk/vol1/fastq/ERR535/006/ERR5359926/ERR5359926_2.fastq.gz	ftp.sra.ebi.ac.uk/vol1/run/ERR535/ERR5359926/FE29_NS_bactV4V5_P_Buffer_10_weeks_S29_L001_R1_001.fastq.gz;ftp.sra.ebi.ac.uk/vol1/run/ERR535/ERR5359926/FE29_NS_bactV4V5_P_Buffer_10_weeks_S29_L001_R2_001.fastq.gz
10w_NS_bac_PB_rep5	FE30_NS_bactV4V5_P_Buffer_10_weeks	10w	NS	bac	Pbuffer	rep5	PRJEB43307	SAMEA8136585	ERX5147117	ERR5359925	ftp.sra.ebi.ac.uk/vol1/fastq/ERR535/005/ERR5359925/ERR5359925_1.fastq.gz;ftp.sra.ebi.ac.uk/vol1/fastq/ERR535/005/ERR5359925/ERR5359925_2.fastq.gz	ftp.sra.ebi.ac.uk/vol1/run/ERR535/ERR5359925/FE30_NS_bactV4V5_P_Buffer_10_weeks_S30_L001_R1_001.fastq.gz;ftp.sra.ebi.ac.uk/vol1/run/ERR535/ERR5359925/FE30_NS_bactV4V5_P_Buffer_10_weeks_S30_L001_R2_001.fastq.gz
28w_NS_bac_PB_rep1	FE51_NS_bactV4V5_P_Buffer_28_weeks	28w	NS	bac	Pbuffer	rep1	PRJEB43307	SAMEA8136792	ERX5147076	ERR5359884	ftp.sra.ebi.ac.uk/vol1/fastq/ERR535/004/ERR5359884/ERR5359884_1.fastq.gz;ftp.sra.ebi.ac.uk/vol1/fastq/ERR535/004/ERR5359884/ERR5359884_2.fastq.gz	ftp.sra.ebi.ac.uk/vol1/run/ERR535/ERR5359884/FE51_NS_bactV4V5_P_Buffer_28_weeks_S51_L001_R1_001.fastq.gz;ftp.sra.ebi.ac.uk/vol1/run/ERR535/ERR5359884/FE51_NS_bactV4V5_P_Buffer_28_weeks_S51_L001_R2_001.fastq.gz
28w_NS_bac_PB_rep2	FE52_NS_bactV4V5_P_Buffer_28_weeks	28w	NS	bac	Pbuffer	rep2	PRJEB43307	SAMEA8136791	ERX5147075	ERR5359883	ftp.sra.ebi.ac.uk/vol1/fastq/ERR535/003/ERR5359883/ERR5359883_1.fastq.gz;ftp.sra.ebi.ac.uk/vol1/fastq/ERR535/003/ERR5359883/ERR5359883_2.fastq.gz	ftp.sra.ebi.ac.uk/vol1/run/ERR535/ERR5359883/FE52_NS_bactV4V5_P_Buffer_28_weeks_S52_L001_R1_001.fastq.gz;ftp.sra.ebi.ac.uk/vol1/run/ERR535/ERR5359883/FE52_NS_bactV4V5_P_Buffer_28_weeks_S52_L001_R2_001.fastq.gz
28w_NS_bac_PB_rep3	FE53_NS_bactV4V5_P_Buffer_28_weeks	28w	NS	bac	Pbuffer	rep3	PRJEB43307	SAMEA8136790	ERX5147074	ERR5359882	ftp.sra.ebi.ac.uk/vol1/fastq/ERR535/002/ERR5359882/ERR5359882_1.fastq.gz;ftp.sra.ebi.ac.uk/vol1/fastq/ERR535/002/ERR5359882/ERR5359882_2.fastq.gz	ftp.sra.ebi.ac.uk/vol1/run/ERR535/ERR5359882/FE53_NS_bactV4V5_P_Buffer_28_weeks_S53_L001_R1_001.fastq.gz;ftp.sra.ebi.ac.uk/vol1/run/ERR535/ERR5359882/FE53_NS_bactV4V5_P_Buffer_28_weeks_S53_L001_R2_001.fastq.gz
28w_NS_bac_PB_rep4	FE54_NS_bactV4V5_P_Buffer_28_weeks	28w	NS	bac	Pbuffer	rep4	PRJEB43307	SAMEA8136789	ERX5147073	ERR5359881	ftp.sra.ebi.ac.uk/vol1/fastq/ERR535/001/ERR5359881/ERR5359881_1.fastq.gz;ftp.sra.ebi.ac.uk/vol1/fastq/ERR535/001/ERR5359881/ERR5359881_2.fastq.gz	ftp.sra.ebi.ac.uk/vol1/run/ERR535/ERR5359881/FE54_NS_bactV4V5_P_Buffer_28_weeks_S54_L001_R1_001.fastq.gz;ftp.sra.ebi.ac.uk/vol1/run/ERR535/ERR5359881/FE54_NS_bactV4V5_P_Buffer_28_weeks_S54_L001_R2_001.fastq.gz
28w_NS_bac_PB_rep5	FE55_NS_bactV4V5_P_Buffer_28_weeks	28w	NS	bac	Pbuffer	rep5	PRJEB43307	SAMEA8136788	ERX5147072	ERR5359880	ftp.sra.ebi.ac.uk/vol1/fastq/ERR535/000/ERR5359880/ERR5359880_1.fastq.gz;ftp.sra.ebi.ac.uk/vol1/fastq/ERR535/000/ERR5359880/ERR5359880_2.fastq.gz	ftp.sra.ebi.ac.uk/vol1/run/ERR535/ERR5359880/FE55_NS_bactV4V5_P_Buffer_28_weeks_S55_L001_R1_001.fastq.gz;ftp.sra.ebi.ac.uk/vol1/run/ERR535/ERR5359880/FE55_NS_bactV4V5_P_Buffer_28_weeks_S55_L001_R2_001.fastq.gz
50w_NS_bac_PB_rep1	FE76_NS_bactV4V5_P_Buffer_50_weeks	50w	NS	bac	Pbuffer	rep1	PRJEB43307	SAMEA8136745	ERX5147225	ERR5360033	ftp.sra.ebi.ac.uk/vol1/fastq/ERR536/003/ERR5360033/ERR5360033_1.fastq.gz;ftp.sra.ebi.ac.uk/vol1/fastq/ERR536/003/ERR5360033/ERR5360033_2.fastq.gz	ftp.sra.ebi.ac.uk/vol1/run/ERR536/ERR5360033/FE76_NS_bactV4V5_P_Buffer_50_weeks_S76_L001_R1_001.fastq.gz;ftp.sra.ebi.ac.uk/vol1/run/ERR536/ERR5360033/FE76_NS_bactV4V5_P_Buffer_50_weeks_S76_L001_R2_001.fastq.gz
50w_NS_bac_PB_rep2	FE77_NS_bactV4V5_P_Buffer_50_weeks	50w	NS	bac	Pbuffer	rep2	PRJEB43307	SAMEA8136744	ERX5147224	ERR5360032	ftp.sra.ebi.ac.uk/vol1/fastq/ERR536/002/ERR5360032/ERR5360032_1.fastq.gz;ftp.sra.ebi.ac.uk/vol1/fastq/ERR536/002/ERR5360032/ERR5360032_2.fastq.gz	ftp.sra.ebi.ac.uk/vol1/run/ERR536/ERR5360032/FE77_NS_bactV4V5_P_Buffer_50_weeks_S77_L001_R1_001.fastq.gz;ftp.sra.ebi.ac.uk/vol1/run/ERR536/ERR5360032/FE77_NS_bactV4V5_P_Buffer_50_weeks_S77_L001_R2_001.fastq.gz
50w_NS_bac_PB_rep3	FE78_NS_bactV4V5_P_Buffer_50_weeks	50w	NS	bac	Pbuffer	rep3	PRJEB43307	SAMEA8136743	ERX5147223	ERR5360031	ftp.sra.ebi.ac.uk/vol1/fastq/ERR536/001/ERR5360031/ERR5360031_1.fastq.gz;ftp.sra.ebi.ac.uk/vol1/fastq/ERR536/001/ERR5360031/ERR5360031_2.fastq.gz	ftp.sra.ebi.ac.uk/vol1/run/ERR536/ERR5360031/FE78_NS_bactV4V5_P_Buffer_50_weeks_S78_L001_R1_001.fastq.gz;ftp.sra.ebi.ac.uk/vol1/run/ERR536/ERR5360031/FE78_NS_bactV4V5_P_Buffer_50_weeks_S78_L001_R2_001.fastq.gz
50w_NS_bac_PB_rep4	FE79_NS_bactV4V5_P_Buffer_50_weeks	50w	NS	bac	Pbuffer	rep4	PRJEB43307	SAMEA8136742	ERX5147222	ERR5360030	ftp.sra.ebi.ac.uk/vol1/fastq/ERR536/000/ERR5360030/ERR5360030_1.fastq.gz;ftp.sra.ebi.ac.uk/vol1/fastq/ERR536/000/ERR5360030/ERR5360030_2.fastq.gz	ftp.sra.ebi.ac.uk/vol1/run/ERR536/ERR5360030/FE79_NS_bactV4V5_P_Buffer_50_weeks_S79_L001_R1_001.fastq.gz;ftp.sra.ebi.ac.uk/vol1/run/ERR536/ERR5360030/FE79_NS_bactV4V5_P_Buffer_50_weeks_S79_L001_R2_001.fastq.gz
50w_NS_bac_PB_rep5	FE80_NS_bactV4V5_P_Buffer_50_weeks	50w	NS	bac	Pbuffer	rep5	PRJEB43307	SAMEA8136741	ERX5147221	ERR5360029	ftp.sra.ebi.ac.uk/vol1/fastq/ERR536/009/ERR5360029/ERR5360029_1.fastq.gz;ftp.sra.ebi.ac.uk/vol1/fastq/ERR536/009/ERR5360029/ERR5360029_2.fastq.gz	ftp.sra.ebi.ac.uk/vol1/run/ERR536/ERR5360029/FE80_NS_bactV4V5_P_Buffer_50_weeks_S80_L001_R1_001.fastq.gz;ftp.sra.ebi.ac.uk/vol1/run/ERR536/ERR5360029/FE80_NS_bactV4V5_P_Buffer_50_weeks_S80_L001_R2_001.fastq.gz
10w_PW_bac_PB_rep1	FE26_PW_bactV4V5_P_Buffer_10_weeks	10w	PW	bac	Pbuffer	rep1	PRJEB43307	SAMEA8136584	ERX5147116	ERR5359924	ftp.sra.ebi.ac.uk/vol1/fastq/ERR535/004/ERR5359924/ERR5359924_1.fastq.gz;ftp.sra.ebi.ac.uk/vol1/fastq/ERR535/004/ERR5359924/ERR5359924_2.fastq.gz	ftp.sra.ebi.ac.uk/vol1/run/ERR535/ERR5359924/FE26_PW_bactV4V5_P_Buffer_10_weeks_S122_L001_R1_001.fastq.gz;ftp.sra.ebi.ac.uk/vol1/run/ERR535/ERR5359924/FE26_PW_bactV4V5_P_Buffer_10_weeks_S122_L001_R2_001.fastq.gz
10w_PW_bac_PB_rep2	FE27_PW_bactV4V5_P_Buffer_10_weeks	10w	PW	bac	Pbuffer	rep2	PRJEB43307	SAMEA8136583	ERX5147115	ERR5359923	ftp.sra.ebi.ac.uk/vol1/fastq/ERR535/003/ERR5359923/ERR5359923_1.fastq.gz;ftp.sra.ebi.ac.uk/vol1/fastq/ERR535/003/ERR5359923/ERR5359923_2.fastq.gz	ftp.sra.ebi.ac.uk/vol1/run/ERR535/ERR5359923/FE27_PW_bactV4V5_P_Buffer_10_weeks_S123_L001_R1_001.fastq.gz;ftp.sra.ebi.ac.uk/vol1/run/ERR535/ERR5359923/FE27_PW_bactV4V5_P_Buffer_10_weeks_S123_L001_R2_001.fastq.gz
10w_PW_bac_PB_rep3	FE28_PW_bactV4V5_P_Buffer_10_weeks	10w	PW	bac	Pbuffer	rep3	PRJEB43307	SAMEA8136582	ERX5147114	ERR5359922	ftp.sra.ebi.ac.uk/vol1/fastq/ERR535/002/ERR5359922/ERR5359922_1.fastq.gz;ftp.sra.ebi.ac.uk/vol1/fastq/ERR535/002/ERR5359922/ERR5359922_2.fastq.gz	ftp.sra.ebi.ac.uk/vol1/run/ERR535/ERR5359922/FE28_PW_bactV4V5_P_Buffer_10_weeks_S124_L001_R1_001.fastq.gz;ftp.sra.ebi.ac.uk/vol1/run/ERR535/ERR5359922/FE28_PW_bactV4V5_P_Buffer_10_weeks_S124_L001_R2_001.fastq.gz
10w_PW_bac_PB_rep4	FE29_PW_bactV4V5_P_Buffer_10_weeks	10w	PW	bac	Pbuffer	rep4	PRJEB43307	SAMEA8136581	ERX5147113	ERR5359921	ftp.sra.ebi.ac.uk/vol1/fastq/ERR535/001/ERR5359921/ERR5359921_1.fastq.gz;ftp.sra.ebi.ac.uk/vol1/fastq/ERR535/001/ERR5359921/ERR5359921_2.fastq.gz	ftp.sra.ebi.ac.uk/vol1/run/ERR535/ERR5359921/FE29_PW_bactV4V5_P_Buffer_10_weeks_S125_L001_R1_001.fastq.gz;ftp.sra.ebi.ac.uk/vol1/run/ERR535/ERR5359921/FE29_PW_bactV4V5_P_Buffer_10_weeks_S125_L001_R2_001.fastq.gz
10w_PW_bac_PB_rep5	FE30_PW_bactV4V5_P_Buffer_10_weeks	10w	PW	bac	Pbuffer	rep5	PRJEB43307	SAMEA8136580	ERX5147112	ERR5359920	ftp.sra.ebi.ac.uk/vol1/fastq/ERR535/000/ERR5359920/ERR5359920_1.fastq.gz;ftp.sra.ebi.ac.uk/vol1/fastq/ERR535/000/ERR5359920/ERR5359920_2.fastq.gz	ftp.sra.ebi.ac.uk/vol1/run/ERR535/ERR5359920/FE30_PW_bactV4V5_P_Buffer_10_weeks_S126_L001_R1_001.fastq.gz;ftp.sra.ebi.ac.uk/vol1/run/ERR535/ERR5359920/FE30_PW_bactV4V5_P_Buffer_10_weeks_S126_L001_R2_001.fastq.gz
28w_PW_bac_PB_rep1	FE51_PW_bactV4V5_P_Buffer_28_weeks	28w	PW	bac	Pbuffer	rep1	PRJEB43307	SAMEA8136787	ERX5147071	ERR5359879	ftp.sra.ebi.ac.uk/vol1/fastq/ERR535/009/ERR5359879/ERR5359879_1.fastq.gz;ftp.sra.ebi.ac.uk/vol1/fastq/ERR535/009/ERR5359879/ERR5359879_2.fastq.gz	ftp.sra.ebi.ac.uk/vol1/run/ERR535/ERR5359879/FE51_PW_bactV4V5_P_Buffer_28_weeks_S142_L001_R1_001.fastq.gz;ftp.sra.ebi.ac.uk/vol1/run/ERR535/ERR5359879/FE51_PW_bactV4V5_P_Buffer_28_weeks_S142_L001_R2_001.fastq.gz
28w_PW_bac_PB_rep2	FE52_PW_bactV4V5_P_Buffer_28_weeks	28w	PW	bac	Pbuffer	rep2	PRJEB43307	SAMEA8136786	ERX5147070	ERR5359878	ftp.sra.ebi.ac.uk/vol1/fastq/ERR535/008/ERR5359878/ERR5359878_1.fastq.gz;ftp.sra.ebi.ac.uk/vol1/fastq/ERR535/008/ERR5359878/ERR5359878_2.fastq.gz	ftp.sra.ebi.ac.uk/vol1/run/ERR535/ERR5359878/FE52_PW_bactV4V5_P_Buffer_28_weeks_S143_L001_R1_001.fastq.gz;ftp.sra.ebi.ac.uk/vol1/run/ERR535/ERR5359878/FE52_PW_bactV4V5_P_Buffer_28_weeks_S143_L001_R2_001.fastq.gz
28w_PW_bac_PB_rep3	FE53_PW_bactV4V5_P_Buffer_28_weeks	28w	PW	bac	Pbuffer	rep3	PRJEB43307	SAMEA8136785	ERX5147069	ERR5359877	ftp.sra.ebi.ac.uk/vol1/fastq/ERR535/007/ERR5359877/ERR5359877_1.fastq.gz;ftp.sra.ebi.ac.uk/vol1/fastq/ERR535/007/ERR5359877/ERR5359877_2.fastq.gz	ftp.sra.ebi.ac.uk/vol1/run/ERR535/ERR5359877/FE53_PW_bactV4V5_P_Buffer_28_weeks_S144_L001_R1_001.fastq.gz;ftp.sra.ebi.ac.uk/vol1/run/ERR535/ERR5359877/FE53_PW_bactV4V5_P_Buffer_28_weeks_S144_L001_R2_001.fastq.gz
28w_PW_bac_PB_rep4	FE54_PW_bactV4V5_P_Buffer_28_weeks	28w	PW	bac	Pbuffer	rep4	PRJEB43307	SAMEA8136784	ERX5147068	ERR5359876	ftp.sra.ebi.ac.uk/vol1/fastq/ERR535/006/ERR5359876/ERR5359876_1.fastq.gz;ftp.sra.ebi.ac.uk/vol1/fastq/ERR535/006/ERR5359876/ERR5359876_2.fastq.gz	ftp.sra.ebi.ac.uk/vol1/run/ERR535/ERR5359876/FE54_PW_bactV4V5_P_Buffer_28_weeks_S145_L001_R1_001.fastq.gz;ftp.sra.ebi.ac.uk/vol1/run/ERR535/ERR5359876/FE54_PW_bactV4V5_P_Buffer_28_weeks_S145_L001_R2_001.fastq.gz
28w_PW_bac_PB_rep5	FE55_PW_bactV4V5_P_Buffer_28_weeks	28w	PW	bac	Pbuffer	rep5	PRJEB43307	SAMEA8136783	ERX5147067	ERR5359875	ftp.sra.ebi.ac.uk/vol1/fastq/ERR535/005/ERR5359875/ERR5359875_1.fastq.gz;ftp.sra.ebi.ac.uk/vol1/fastq/ERR535/005/ERR5359875/ERR5359875_2.fastq.gz	ftp.sra.ebi.ac.uk/vol1/run/ERR535/ERR5359875/FE55_PW_bactV4V5_P_Buffer_28_weeks_S146_L001_R1_001.fastq.gz;ftp.sra.ebi.ac.uk/vol1/run/ERR535/ERR5359875/FE55_PW_bactV4V5_P_Buffer_28_weeks_S146_L001_R2_001.fastq.gz
50w_PW_bac_PB_rep1	FE76_PW_bactV4V5_P_Buffer_50_weeks	50w	PW	bac	Pbuffer	rep1	PRJEB43307	SAMEA8136740	ERX5147220	ERR5360028	ftp.sra.ebi.ac.uk/vol1/fastq/ERR536/008/ERR5360028/ERR5360028_1.fastq.gz;ftp.sra.ebi.ac.uk/vol1/fastq/ERR536/008/ERR5360028/ERR5360028_2.fastq.gz	ftp.sra.ebi.ac.uk/vol1/run/ERR536/ERR5360028/FE76_PW_bactV4V5_P_Buffer_50_weeks_S164_L001_R1_001.fastq.gz;ftp.sra.ebi.ac.uk/vol1/run/ERR536/ERR5360028/FE76_PW_bactV4V5_P_Buffer_50_weeks_S164_L001_R2_001.fastq.gz
50w_PW_bac_PB_rep2	FE77_PW_bactV4V5_P_Buffer_50_weeks	50w	PW	bac	Pbuffer	rep2	PRJEB43307	SAMEA8136739	ERX5147219	ERR5360027	ftp.sra.ebi.ac.uk/vol1/fastq/ERR536/007/ERR5360027/ERR5360027_1.fastq.gz;ftp.sra.ebi.ac.uk/vol1/fastq/ERR536/007/ERR5360027/ERR5360027_2.fastq.gz	ftp.sra.ebi.ac.uk/vol1/run/ERR536/ERR5360027/FE77_PW_bactV4V5_P_Buffer_50_weeks_S165_L001_R1_001.fastq.gz;ftp.sra.ebi.ac.uk/vol1/run/ERR536/ERR5360027/FE77_PW_bactV4V5_P_Buffer_50_weeks_S165_L001_R2_001.fastq.gz
50w_PW_bac_PB_rep3	FE78_PW_bactV4V5_P_Buffer_50_weeks	50w	PW	bac	Pbuffer	rep3	PRJEB43307	SAMEA8136738	ERX5147218	ERR5360026	ftp.sra.ebi.ac.uk/vol1/fastq/ERR536/006/ERR5360026/ERR5360026_1.fastq.gz;ftp.sra.ebi.ac.uk/vol1/fastq/ERR536/006/ERR5360026/ERR5360026_2.fastq.gz	ftp.sra.ebi.ac.uk/vol1/run/ERR536/ERR5360026/FE78_PW_bactV4V5_P_Buffer_50_weeks_S166_L001_R1_001.fastq.gz;ftp.sra.ebi.ac.uk/vol1/run/ERR536/ERR5360026/FE78_PW_bactV4V5_P_Buffer_50_weeks_S166_L001_R2_001.fastq.gz
50w_PW_bac_PB_rep4	FE79_PW_bactV4V5_P_Buffer_50_weeks	50w	PW	bac	Pbuffer	rep4	PRJEB43307	SAMEA8136737	ERX5147217	ERR5360025	ftp.sra.ebi.ac.uk/vol1/fastq/ERR536/005/ERR5360025/ERR5360025_1.fastq.gz;ftp.sra.ebi.ac.uk/vol1/fastq/ERR536/005/ERR5360025/ERR5360025_2.fastq.gz	ftp.sra.ebi.ac.uk/vol1/run/ERR536/ERR5360025/FE79_PW_bactV4V5_P_Buffer_50_weeks_S167_L001_R1_001.fastq.gz;ftp.sra.ebi.ac.uk/vol1/run/ERR536/ERR5360025/FE79_PW_bactV4V5_P_Buffer_50_weeks_S167_L001_R2_001.fastq.gz
50w_PW_bac_PB_rep5	FE80_PW_bactV4V5_P_Buffer_50_weeks	50w	PW	bac	Pbuffer	rep5	PRJEB43307	SAMEA8136736	ERX5147216	ERR5360024	ftp.sra.ebi.ac.uk/vol1/fastq/ERR536/004/ERR5360024/ERR5360024_1.fastq.gz;ftp.sra.ebi.ac.uk/vol1/fastq/ERR536/004/ERR5360024/ERR5360024_2.fastq.gz	ftp.sra.ebi.ac.uk/vol1/run/ERR536/ERR5360024/FE80_PW_bactV4V5_P_Buffer_50_weeks_S168_L001_R1_001.fastq.gz;ftp.sra.ebi.ac.uk/vol1/run/ERR536/ERR5360024/FE80_PW_bactV4V5_P_Buffer_50_weeks_S168_L001_R2_001.fastq.gz
10w_NS_bac_RNAl_rep1	FE16_NS_bactV4V5_RNAlater_10_weeks	10w	NS	bac	RNAlater	rep1	PRJEB43307	SAMEA8136579	ERX5147111	ERR5359919	ftp.sra.ebi.ac.uk/vol1/fastq/ERR535/009/ERR5359919/ERR5359919_1.fastq.gz;ftp.sra.ebi.ac.uk/vol1/fastq/ERR535/009/ERR5359919/ERR5359919_2.fastq.gz	ftp.sra.ebi.ac.uk/vol1/run/ERR535/ERR5359919/FE16_NS_bactV4V5_RNAlater_10_weeks_S16_L001_R1_001.fastq.gz;ftp.sra.ebi.ac.uk/vol1/run/ERR535/ERR5359919/FE16_NS_bactV4V5_RNAlater_10_weeks_S16_L001_R2_001.fastq.gz
10w_NS_bac_RNAl_rep2	FE17_NS_bactV4V5_RNAlater_10_weeks	10w	NS	bac	RNAlater	rep2	PRJEB43307	SAMEA8136578	ERX5147110	ERR5359918	ftp.sra.ebi.ac.uk/vol1/fastq/ERR535/008/ERR5359918/ERR5359918_1.fastq.gz;ftp.sra.ebi.ac.uk/vol1/fastq/ERR535/008/ERR5359918/ERR5359918_2.fastq.gz	ftp.sra.ebi.ac.uk/vol1/run/ERR535/ERR5359918/FE17_NS_bactV4V5_RNAlater_10_weeks_S17_L001_R1_001.fastq.gz;ftp.sra.ebi.ac.uk/vol1/run/ERR535/ERR5359918/FE17_NS_bactV4V5_RNAlater_10_weeks_S17_L001_R2_001.fastq.gz
10w_NS_bac_RNAl_rep3	FE18_NS_bactV4V5_RNAlater_10_weeks	10w	NS	bac	RNAlater	rep3	PRJEB43307	SAMEA8136577	ERX5147109	ERR5359917	ftp.sra.ebi.ac.uk/vol1/fastq/ERR535/007/ERR5359917/ERR5359917_1.fastq.gz;ftp.sra.ebi.ac.uk/vol1/fastq/ERR535/007/ERR5359917/ERR5359917_2.fastq.gz	ftp.sra.ebi.ac.uk/vol1/run/ERR535/ERR5359917/FE18_NS_bactV4V5_RNAlater_10_weeks_S18_L001_R1_001.fastq.gz;ftp.sra.ebi.ac.uk/vol1/run/ERR535/ERR5359917/FE18_NS_bactV4V5_RNAlater_10_weeks_S18_L001_R2_001.fastq.gz
10w_NS_bac_RNAl_rep4	FE19_NS_bactV4V5_RNAlater_10_weeks	10w	NS	bac	RNAlater	rep4	PRJEB43307	SAMEA8136576	ERX5147108	ERR5359916	ftp.sra.ebi.ac.uk/vol1/fastq/ERR535/006/ERR5359916/ERR5359916_1.fastq.gz;ftp.sra.ebi.ac.uk/vol1/fastq/ERR535/006/ERR5359916/ERR5359916_2.fastq.gz	ftp.sra.ebi.ac.uk/vol1/run/ERR535/ERR5359916/FE19_NS_bactV4V5_RNAlater_10_weeks_S19_L001_R1_001.fastq.gz;ftp.sra.ebi.ac.uk/vol1/run/ERR535/ERR5359916/FE19_NS_bactV4V5_RNAlater_10_weeks_S19_L001_R2_001.fastq.gz
10w_NS_bac_RNAl_rep5	FE20_NS_bactV4V5_RNAlater_10_weeks	10w	NS	bac	RNAlater	rep5	PRJEB43307	SAMEA8136575	ERX5147107	ERR5359915	ftp.sra.ebi.ac.uk/vol1/fastq/ERR535/005/ERR5359915/ERR5359915_1.fastq.gz;ftp.sra.ebi.ac.uk/vol1/fastq/ERR535/005/ERR5359915/ERR5359915_2.fastq.gz	ftp.sra.ebi.ac.uk/vol1/run/ERR535/ERR5359915/FE20_NS_bactV4V5_RNAlater_10_weeks_S20_L001_R1_001.fastq.gz;ftp.sra.ebi.ac.uk/vol1/run/ERR535/ERR5359915/FE20_NS_bactV4V5_RNAlater_10_weeks_S20_L001_R2_001.fastq.gz
28w_NS_bac_RNAl_rep1	FE41_NS_bactV4V5_RNAlater_28_weeks	28w	NS	bac	RNAlater	rep1	PRJEB43307	SAMEA8136782	ERX5147066	ERR5359874	ftp.sra.ebi.ac.uk/vol1/fastq/ERR535/004/ERR5359874/ERR5359874_1.fastq.gz;ftp.sra.ebi.ac.uk/vol1/fastq/ERR535/004/ERR5359874/ERR5359874_2.fastq.gz	ftp.sra.ebi.ac.uk/vol1/run/ERR535/ERR5359874/FE41_NS_bactV4V5_RNAlater_28_weeks_S41_L001_R1_001.fastq.gz;ftp.sra.ebi.ac.uk/vol1/run/ERR535/ERR5359874/FE41_NS_bactV4V5_RNAlater_28_weeks_S41_L001_R2_001.fastq.gz
28w_NS_bac_RNAl_rep2	FE42_NS_bactV4V5_RNAlater_28_weeks	28w	NS	bac	RNAlater	rep2	PRJEB43307	SAMEA8136781	ERX5147065	ERR5359873	ftp.sra.ebi.ac.uk/vol1/fastq/ERR535/003/ERR5359873/ERR5359873_1.fastq.gz;ftp.sra.ebi.ac.uk/vol1/fastq/ERR535/003/ERR5359873/ERR5359873_2.fastq.gz	ftp.sra.ebi.ac.uk/vol1/run/ERR535/ERR5359873/FE42_NS_bactV4V5_RNAlater_28_weeks_S42_L001_R1_001.fastq.gz;ftp.sra.ebi.ac.uk/vol1/run/ERR535/ERR5359873/FE42_NS_bactV4V5_RNAlater_28_weeks_S42_L001_R2_001.fastq.gz
28w_NS_bac_RNAl_rep3	FE43_NS_bactV4V5_RNAlater_28_weeks	28w	NS	bac	RNAlater	rep3	PRJEB43307	SAMEA8136780	ERX5147064	ERR5359872	ftp.sra.ebi.ac.uk/vol1/fastq/ERR535/002/ERR5359872/ERR5359872_1.fastq.gz;ftp.sra.ebi.ac.uk/vol1/fastq/ERR535/002/ERR5359872/ERR5359872_2.fastq.gz	ftp.sra.ebi.ac.uk/vol1/run/ERR535/ERR5359872/FE43_NS_bactV4V5_RNAlater_28_weeks_S43_L001_R1_001.fastq.gz;ftp.sra.ebi.ac.uk/vol1/run/ERR535/ERR5359872/FE43_NS_bactV4V5_RNAlater_28_weeks_S43_L001_R2_001.fastq.gz
28w_NS_bac_RNAl_rep4	FE44_NS_bactV4V5_RNAlater_28_weeks	28w	NS	bac	RNAlater	rep4	PRJEB43307	SAMEA8136779	ERX5147063	ERR5359871	ftp.sra.ebi.ac.uk/vol1/fastq/ERR535/001/ERR5359871/ERR5359871_1.fastq.gz;ftp.sra.ebi.ac.uk/vol1/fastq/ERR535/001/ERR5359871/ERR5359871_2.fastq.gz	ftp.sra.ebi.ac.uk/vol1/run/ERR535/ERR5359871/FE44_NS_bactV4V5_RNAlater_28_weeks_S44_L001_R1_001.fastq.gz;ftp.sra.ebi.ac.uk/vol1/run/ERR535/ERR5359871/FE44_NS_bactV4V5_RNAlater_28_weeks_S44_L001_R2_001.fastq.gz
28w_NS_bac_RNAl_rep5	FE45_NS_bactV4V5_RNAlater_28_weeks	28w	NS	bac	RNAlater	rep5	PRJEB43307	SAMEA8136778	ERX5147062	ERR5359870	ftp.sra.ebi.ac.uk/vol1/fastq/ERR535/000/ERR5359870/ERR5359870_1.fastq.gz;ftp.sra.ebi.ac.uk/vol1/fastq/ERR535/000/ERR5359870/ERR5359870_2.fastq.gz	ftp.sra.ebi.ac.uk/vol1/run/ERR535/ERR5359870/FE45_NS_bactV4V5_RNAlater_28_weeks_S45_L001_R1_001.fastq.gz;ftp.sra.ebi.ac.uk/vol1/run/ERR535/ERR5359870/FE45_NS_bactV4V5_RNAlater_28_weeks_S45_L001_R2_001.fastq.gz
50w_NS_bac_RNAl_rep1	FE66_NS_bactV4V5_RNAlater_50_weeks	50w	NS	bac	RNAlater	rep1	PRJEB43307	SAMEA8136735	ERX5147215	ERR5360023	ftp.sra.ebi.ac.uk/vol1/fastq/ERR536/003/ERR5360023/ERR5360023_1.fastq.gz;ftp.sra.ebi.ac.uk/vol1/fastq/ERR536/003/ERR5360023/ERR5360023_2.fastq.gz	ftp.sra.ebi.ac.uk/vol1/run/ERR536/ERR5360023/FE66_NS_bactV4V5_RNAlater_50_weeks_S66_L001_R1_001.fastq.gz;ftp.sra.ebi.ac.uk/vol1/run/ERR536/ERR5360023/FE66_NS_bactV4V5_RNAlater_50_weeks_S66_L001_R2_001.fastq.gz
50w_NS_bac_RNAl_rep2	FE67_NS_bactV4V5_RNAlater_50_weeks	50w	NS	bac	RNAlater	rep2	PRJEB43307	SAMEA8136734	ERX5147214	ERR5360022	ftp.sra.ebi.ac.uk/vol1/fastq/ERR536/002/ERR5360022/ERR5360022_1.fastq.gz;ftp.sra.ebi.ac.uk/vol1/fastq/ERR536/002/ERR5360022/ERR5360022_2.fastq.gz	ftp.sra.ebi.ac.uk/vol1/run/ERR536/ERR5360022/FE67_NS_bactV4V5_RNAlater_50_weeks_S67_L001_R1_001.fastq.gz;ftp.sra.ebi.ac.uk/vol1/run/ERR536/ERR5360022/FE67_NS_bactV4V5_RNAlater_50_weeks_S67_L001_R2_001.fastq.gz
50w_NS_bac_RNAl_rep3	FE68_NS_bactV4V5_RNAlater_50_weeks	50w	NS	bac	RNAlater	rep3	PRJEB43307	SAMEA8136733	ERX5147213	ERR5360021	ftp.sra.ebi.ac.uk/vol1/fastq/ERR536/001/ERR5360021/ERR5360021_1.fastq.gz;ftp.sra.ebi.ac.uk/vol1/fastq/ERR536/001/ERR5360021/ERR5360021_2.fastq.gz	ftp.sra.ebi.ac.uk/vol1/run/ERR536/ERR5360021/FE68_NS_bactV4V5_RNAlater_50_weeks_S68_L001_R1_001.fastq.gz;ftp.sra.ebi.ac.uk/vol1/run/ERR536/ERR5360021/FE68_NS_bactV4V5_RNAlater_50_weeks_S68_L001_R2_001.fastq.gz
50w_NS_bac_RNAl_rep4	FE69_NS_bactV4V5_RNAlater_50_weeks	50w	NS	bac	RNAlater	rep4	PRJEB43307	SAMEA8136732	ERX5147212	ERR5360020	ftp.sra.ebi.ac.uk/vol1/fastq/ERR536/000/ERR5360020/ERR5360020_1.fastq.gz;ftp.sra.ebi.ac.uk/vol1/fastq/ERR536/000/ERR5360020/ERR5360020_2.fastq.gz	ftp.sra.ebi.ac.uk/vol1/run/ERR536/ERR5360020/FE69_NS_bactV4V5_RNAlater_50_weeks_S69_L001_R1_001.fastq.gz;ftp.sra.ebi.ac.uk/vol1/run/ERR536/ERR5360020/FE69_NS_bactV4V5_RNAlater_50_weeks_S69_L001_R2_001.fastq.gz
50w_NS_bac_RNAl_rep5	FE70_NS_bactV4V5_RNAlater_50_weeks	50w	NS	bac	RNAlater	rep5	PRJEB43307	SAMEA8136731	ERX5147211	ERR5360019	ftp.sra.ebi.ac.uk/vol1/fastq/ERR536/009/ERR5360019/ERR5360019_1.fastq.gz;ftp.sra.ebi.ac.uk/vol1/fastq/ERR536/009/ERR5360019/ERR5360019_2.fastq.gz	ftp.sra.ebi.ac.uk/vol1/run/ERR536/ERR5360019/FE70_NS_bactV4V5_RNAlater_50_weeks_S70_L001_R1_001.fastq.gz;ftp.sra.ebi.ac.uk/vol1/run/ERR536/ERR5360019/FE70_NS_bactV4V5_RNAlater_50_weeks_S70_L001_R2_001.fastq.gz
10w_PW_bac_RNAl_rep1	FE16_PW_bactV4V5_RNAlater_10_weeks	10w	PW	bac	RNAlater	rep1	PRJEB43307	SAMEA8136574	ERX5147106	ERR5359914	ftp.sra.ebi.ac.uk/vol1/fastq/ERR535/004/ERR5359914/ERR5359914_1.fastq.gz;ftp.sra.ebi.ac.uk/vol1/fastq/ERR535/004/ERR5359914/ERR5359914_2.fastq.gz	ftp.sra.ebi.ac.uk/vol1/run/ERR535/ERR5359914/FE16_PW_bactV4V5_RNAlater_10_weeks_S112_L001_R1_001.fastq.gz;ftp.sra.ebi.ac.uk/vol1/run/ERR535/ERR5359914/FE16_PW_bactV4V5_RNAlater_10_weeks_S112_L001_R2_001.fastq.gz
10w_PW_bac_RNAl_rep2	FE17_PW_bactV4V5_RNAlater_10_weeks	10w	PW	bac	RNAlater	rep2	PRJEB43307	SAMEA8136573	ERX5147105	ERR5359913	ftp.sra.ebi.ac.uk/vol1/fastq/ERR535/003/ERR5359913/ERR5359913_1.fastq.gz;ftp.sra.ebi.ac.uk/vol1/fastq/ERR535/003/ERR5359913/ERR5359913_2.fastq.gz	ftp.sra.ebi.ac.uk/vol1/run/ERR535/ERR5359913/FE17_PW_bactV4V5_RNAlater_10_weeks_S113_L001_R1_001.fastq.gz;ftp.sra.ebi.ac.uk/vol1/run/ERR535/ERR5359913/FE17_PW_bactV4V5_RNAlater_10_weeks_S113_L001_R2_001.fastq.gz
10w_PW_bac_RNAl_rep3	FE18_PW_bactV4V5_RNAlater_10_weeks	10w	PW	bac	RNAlater	rep3	PRJEB43307	SAMEA8136572	ERX5147104	ERR5359912	ftp.sra.ebi.ac.uk/vol1/fastq/ERR535/002/ERR5359912/ERR5359912_1.fastq.gz;ftp.sra.ebi.ac.uk/vol1/fastq/ERR535/002/ERR5359912/ERR5359912_2.fastq.gz	ftp.sra.ebi.ac.uk/vol1/run/ERR535/ERR5359912/FE18_PW_bactV4V5_RNAlater_10_weeks_S114_L001_R1_001.fastq.gz;ftp.sra.ebi.ac.uk/vol1/run/ERR535/ERR5359912/FE18_PW_bactV4V5_RNAlater_10_weeks_S114_L001_R2_001.fastq.gz
10w_PW_bac_RNAl_rep4	FE19_PW_bactV4V5_RNAlater_10_weeks	10w	PW	bac	RNAlater	rep4	PRJEB43307	SAMEA8136819	ERX5147103	ERR5359911	ftp.sra.ebi.ac.uk/vol1/fastq/ERR535/001/ERR5359911/ERR5359911_1.fastq.gz;ftp.sra.ebi.ac.uk/vol1/fastq/ERR535/001/ERR5359911/ERR5359911_2.fastq.gz	ftp.sra.ebi.ac.uk/vol1/run/ERR535/ERR5359911/FE19_PW_bactV4V5_RNAlater_10_weeks_S115_L001_R1_001.fastq.gz;ftp.sra.ebi.ac.uk/vol1/run/ERR535/ERR5359911/FE19_PW_bactV4V5_RNAlater_10_weeks_S115_L001_R2_001.fastq.gz
10w_PW_bac_RNAl_rep5	FE20_PW_bactV4V5_RNAlater_10_weeks	10w	PW	bac	RNAlater	rep5	PRJEB43307	SAMEA8136818	ERX5147102	ERR5359910	ftp.sra.ebi.ac.uk/vol1/fastq/ERR535/000/ERR5359910/ERR5359910_1.fastq.gz;ftp.sra.ebi.ac.uk/vol1/fastq/ERR535/000/ERR5359910/ERR5359910_2.fastq.gz	ftp.sra.ebi.ac.uk/vol1/run/ERR535/ERR5359910/FE20_PW_bactV4V5_RNAlater_10_weeks_S116_L001_R1_001.fastq.gz;ftp.sra.ebi.ac.uk/vol1/run/ERR535/ERR5359910/FE20_PW_bactV4V5_RNAlater_10_weeks_S116_L001_R2_001.fastq.gz
28w_PW_bac_RNAl_rep1	FE41_PW_bactV4V5_RNAlater_28_weeks	28w	PW	bac	RNAlater	rep1	PRJEB43307	SAMEA8136777	ERX5147061	ERR5359869	ftp.sra.ebi.ac.uk/vol1/fastq/ERR535/009/ERR5359869/ERR5359869_1.fastq.gz;ftp.sra.ebi.ac.uk/vol1/fastq/ERR535/009/ERR5359869/ERR5359869_2.fastq.gz	ftp.sra.ebi.ac.uk/vol1/run/ERR535/ERR5359869/FE41_PW_bactV4V5_RNAlater_28_weeks_S132_L001_R1_001.fastq.gz;ftp.sra.ebi.ac.uk/vol1/run/ERR535/ERR5359869/FE41_PW_bactV4V5_RNAlater_28_weeks_S132_L001_R2_001.fastq.gz
28w_PW_bac_RNAl_rep2	FE42_PW_bactV4V5_RNAlater_28_weeks	28w	PW	bac	RNAlater	rep2	PRJEB43307	SAMEA8136776	ERX5147256	ERR5360064	ftp.sra.ebi.ac.uk/vol1/fastq/ERR536/004/ERR5360064/ERR5360064_1.fastq.gz;ftp.sra.ebi.ac.uk/vol1/fastq/ERR536/004/ERR5360064/ERR5360064_2.fastq.gz	ftp.sra.ebi.ac.uk/vol1/run/ERR536/ERR5360064/FE42_PW_bactV4V5_RNAlater_28_weeks_S133_L001_R1_001.fastq.gz;ftp.sra.ebi.ac.uk/vol1/run/ERR536/ERR5360064/FE42_PW_bactV4V5_RNAlater_28_weeks_S133_L001_R2_001.fastq.gz
28w_PW_bac_RNAl_rep3	FE43_PW_bactV4V5_RNAlater_28_weeks	28w	PW	bac	RNAlater	rep3	PRJEB43307	SAMEA8136775	ERX5147255	ERR5360063	ftp.sra.ebi.ac.uk/vol1/fastq/ERR536/003/ERR5360063/ERR5360063_1.fastq.gz;ftp.sra.ebi.ac.uk/vol1/fastq/ERR536/003/ERR5360063/ERR5360063_2.fastq.gz	ftp.sra.ebi.ac.uk/vol1/run/ERR536/ERR5360063/FE43_PW_bactV4V5_RNAlater_28_weeks_S134_L001_R1_001.fastq.gz;ftp.sra.ebi.ac.uk/vol1/run/ERR536/ERR5360063/FE43_PW_bactV4V5_RNAlater_28_weeks_S134_L001_R2_001.fastq.gz
28w_PW_bac_RNAl_rep4	FE44_PW_bactV4V5_RNAlater_28_weeks	28w	PW	bac	RNAlater	rep4	PRJEB43307	SAMEA8136774	ERX5147254	ERR5360062	ftp.sra.ebi.ac.uk/vol1/fastq/ERR536/002/ERR5360062/ERR5360062_1.fastq.gz;ftp.sra.ebi.ac.uk/vol1/fastq/ERR536/002/ERR5360062/ERR5360062_2.fastq.gz	ftp.sra.ebi.ac.uk/vol1/run/ERR536/ERR5360062/FE44_PW_bactV4V5_RNAlater_28_weeks_S135_L001_R1_001.fastq.gz;ftp.sra.ebi.ac.uk/vol1/run/ERR536/ERR5360062/FE44_PW_bactV4V5_RNAlater_28_weeks_S135_L001_R2_001.fastq.gz
28w_PW_bac_RNAl_rep5	FE45_PW_bactV4V5_RNAlater_28_weeks	28w	PW	bac	RNAlater	rep5	PRJEB43307	SAMEA8136773	ERX5147253	ERR5360061	ftp.sra.ebi.ac.uk/vol1/fastq/ERR536/001/ERR5360061/ERR5360061_1.fastq.gz;ftp.sra.ebi.ac.uk/vol1/fastq/ERR536/001/ERR5360061/ERR5360061_2.fastq.gz	ftp.sra.ebi.ac.uk/vol1/run/ERR536/ERR5360061/FE45_PW_bactV4V5_RNAlater_28_weeks_S136_L001_R1_001.fastq.gz;ftp.sra.ebi.ac.uk/vol1/run/ERR536/ERR5360061/FE45_PW_bactV4V5_RNAlater_28_weeks_S136_L001_R2_001.fastq.gz
50w_PW_bac_RNAl_rep1	FE66_PW_bactV4V5_RNAlater_50_weeks	50w	PW	bac	RNAlater	rep1	PRJEB43307	SAMEA8136730	ERX5147210	ERR5360018	ftp.sra.ebi.ac.uk/vol1/fastq/ERR536/008/ERR5360018/ERR5360018_1.fastq.gz;ftp.sra.ebi.ac.uk/vol1/fastq/ERR536/008/ERR5360018/ERR5360018_2.fastq.gz	ftp.sra.ebi.ac.uk/vol1/run/ERR536/ERR5360018/FE66_PW_bactV4V5_RNAlater_50_weeks_S154_L001_R1_001.fastq.gz;ftp.sra.ebi.ac.uk/vol1/run/ERR536/ERR5360018/FE66_PW_bactV4V5_RNAlater_50_weeks_S154_L001_R2_001.fastq.gz
50w_PW_bac_RNAl_rep2	FE67_PW_bactV4V5_RNAlater_50_weeks	50w	PW	bac	RNAlater	rep2	PRJEB43307	SAMEA8136729	ERX5147209	ERR5360017	ftp.sra.ebi.ac.uk/vol1/fastq/ERR536/007/ERR5360017/ERR5360017_1.fastq.gz;ftp.sra.ebi.ac.uk/vol1/fastq/ERR536/007/ERR5360017/ERR5360017_2.fastq.gz	ftp.sra.ebi.ac.uk/vol1/run/ERR536/ERR5360017/FE67_PW_bactV4V5_RNAlater_50_weeks_S155_L001_R1_001.fastq.gz;ftp.sra.ebi.ac.uk/vol1/run/ERR536/ERR5360017/FE67_PW_bactV4V5_RNAlater_50_weeks_S155_L001_R2_001.fastq.gz
50w_PW_bac_RNAl_rep3	FE68_PW_bactV4V5_RNAlater_50_weeks	50w	PW	bac	RNAlater	rep3	PRJEB43307	SAMEA8136728	ERX5147208	ERR5360016	ftp.sra.ebi.ac.uk/vol1/fastq/ERR536/006/ERR5360016/ERR5360016_1.fastq.gz;ftp.sra.ebi.ac.uk/vol1/fastq/ERR536/006/ERR5360016/ERR5360016_2.fastq.gz	ftp.sra.ebi.ac.uk/vol1/run/ERR536/ERR5360016/FE68_PW_bactV4V5_RNAlater_50_weeks_S156_L001_R1_001.fastq.gz;ftp.sra.ebi.ac.uk/vol1/run/ERR536/ERR5360016/FE68_PW_bactV4V5_RNAlater_50_weeks_S156_L001_R2_001.fastq.gz
50w_PW_bac_RNAl_rep4	FE69_PW_bactV4V5_RNAlater_50_weeks	50w	PW	bac	RNAlater	rep4	PRJEB43307	SAMEA8136727	ERX5147207	ERR5360015	ftp.sra.ebi.ac.uk/vol1/fastq/ERR536/005/ERR5360015/ERR5360015_1.fastq.gz;ftp.sra.ebi.ac.uk/vol1/fastq/ERR536/005/ERR5360015/ERR5360015_2.fastq.gz	ftp.sra.ebi.ac.uk/vol1/run/ERR536/ERR5360015/FE69_PW_bactV4V5_RNAlater_50_weeks_S157_L001_R1_001.fastq.gz;ftp.sra.ebi.ac.uk/vol1/run/ERR536/ERR5360015/FE69_PW_bactV4V5_RNAlater_50_weeks_S157_L001_R2_001.fastq.gz
50w_PW_bac_RNAl_rep5	FE70_PW_bactV4V5_RNAlater_50_weeks	50w	PW	bac	RNAlater	rep5	PRJEB43307	SAMEA8136726	ERX5147206	ERR5360014	ftp.sra.ebi.ac.uk/vol1/fastq/ERR536/004/ERR5360014/ERR5360014_1.fastq.gz;ftp.sra.ebi.ac.uk/vol1/fastq/ERR536/004/ERR5360014/ERR5360014_2.fastq.gz	ftp.sra.ebi.ac.uk/vol1/run/ERR536/ERR5360014/FE70_PW_bactV4V5_RNAlater_50_weeks_S158_L001_R1_001.fastq.gz;ftp.sra.ebi.ac.uk/vol1/run/ERR536/ERR5360014/FE70_PW_bactV4V5_RNAlater_50_weeks_S158_L001_R2_001.fastq.gz
10w_NS_bac_DNAg_rep1	FE21_NS_bactV4V5_DNAgard_10_weeks	10w	NS	bac	DNAgard	rep1	PRJEB43307	SAMEA8136619	ERX5147151	ERR5359959	ftp.sra.ebi.ac.uk/vol1/fastq/ERR535/009/ERR5359959/ERR5359959_1.fastq.gz;ftp.sra.ebi.ac.uk/vol1/fastq/ERR535/009/ERR5359959/ERR5359959_2.fastq.gz	ftp.sra.ebi.ac.uk/vol1/run/ERR535/ERR5359959/FE21_NS_bactV4V5_DNAgard_10_weeks_S21_L001_R1_001.fastq.gz;ftp.sra.ebi.ac.uk/vol1/run/ERR535/ERR5359959/FE21_NS_bactV4V5_DNAgard_10_weeks_S21_L001_R2_001.fastq.gz
10w_NS_bac_DNAg_rep2	FE22_NS_bactV4V5_DNAgard_10_weeks	10w	NS	bac	DNAgard	rep2	PRJEB43307	SAMEA8136618	ERX5147150	ERR5359958	ftp.sra.ebi.ac.uk/vol1/fastq/ERR535/008/ERR5359958/ERR5359958_1.fastq.gz;ftp.sra.ebi.ac.uk/vol1/fastq/ERR535/008/ERR5359958/ERR5359958_2.fastq.gz	ftp.sra.ebi.ac.uk/vol1/run/ERR535/ERR5359958/FE22_NS_bactV4V5_DNAgard_10_weeks_S22_L001_R1_001.fastq.gz;ftp.sra.ebi.ac.uk/vol1/run/ERR535/ERR5359958/FE22_NS_bactV4V5_DNAgard_10_weeks_S22_L001_R2_001.fastq.gz
10w_NS_bac_DNAg_rep3	FE23_NS_bactV4V5_DNAgard_10_weeks	10w	NS	bac	DNAgard	rep3	PRJEB43307	SAMEA8136617	ERX5147149	ERR5359957	ftp.sra.ebi.ac.uk/vol1/fastq/ERR535/007/ERR5359957/ERR5359957_1.fastq.gz;ftp.sra.ebi.ac.uk/vol1/fastq/ERR535/007/ERR5359957/ERR5359957_2.fastq.gz	ftp.sra.ebi.ac.uk/vol1/run/ERR535/ERR5359957/FE23_NS_bactV4V5_DNAgard_10_weeks_S23_L001_R1_001.fastq.gz;ftp.sra.ebi.ac.uk/vol1/run/ERR535/ERR5359957/FE23_NS_bactV4V5_DNAgard_10_weeks_S23_L001_R2_001.fastq.gz
10w_NS_bac_DNAg_rep4	FE24_NS_bactV4V5_DNAgard_10_weeks	10w	NS	bac	DNAgard	rep4	PRJEB43307	SAMEA8136616	ERX5147148	ERR5359956	ftp.sra.ebi.ac.uk/vol1/fastq/ERR535/006/ERR5359956/ERR5359956_1.fastq.gz;ftp.sra.ebi.ac.uk/vol1/fastq/ERR535/006/ERR5359956/ERR5359956_2.fastq.gz	ftp.sra.ebi.ac.uk/vol1/run/ERR535/ERR5359956/FE24_NS_bactV4V5_DNAgard_10_weeks_S24_L001_R1_001.fastq.gz;ftp.sra.ebi.ac.uk/vol1/run/ERR535/ERR5359956/FE24_NS_bactV4V5_DNAgard_10_weeks_S24_L001_R2_001.fastq.gz
10w_NS_bac_DNAg_rep5	FE25_NS_bactV4V5_DNAgard_10_weeks	10w	NS	bac	DNAgard	rep5	PRJEB43307	SAMEA8136615	ERX5147147	ERR5359955	ftp.sra.ebi.ac.uk/vol1/fastq/ERR535/005/ERR5359955/ERR5359955_1.fastq.gz;ftp.sra.ebi.ac.uk/vol1/fastq/ERR535/005/ERR5359955/ERR5359955_2.fastq.gz	ftp.sra.ebi.ac.uk/vol1/run/ERR535/ERR5359955/FE25_NS_bactV4V5_DNAgard_10_weeks_S25_L001_R1_001.fastq.gz;ftp.sra.ebi.ac.uk/vol1/run/ERR535/ERR5359955/FE25_NS_bactV4V5_DNAgard_10_weeks_S25_L001_R2_001.fastq.gz
28w_NS_bac_DNAg_rep1	FE46_NS_bactV4V5_DNAgard_28_weeks	28w	NS	bac	DNAgard	rep1	PRJEB43307	SAMEA8136817	ERX5147101	ERR5359909	ftp.sra.ebi.ac.uk/vol1/fastq/ERR535/009/ERR5359909/ERR5359909_1.fastq.gz;ftp.sra.ebi.ac.uk/vol1/fastq/ERR535/009/ERR5359909/ERR5359909_2.fastq.gz	ftp.sra.ebi.ac.uk/vol1/run/ERR535/ERR5359909/FE46_NS_bactV4V5_DNAgard_28_weeks_S46_L001_R1_001.fastq.gz;ftp.sra.ebi.ac.uk/vol1/run/ERR535/ERR5359909/FE46_NS_bactV4V5_DNAgard_28_weeks_S46_L001_R2_001.fastq.gz
28w_NS_bac_DNAg_rep2	FE47_NS_bactV4V5_DNAgard_28_weeks	28w	NS	bac	DNAgard	rep2	PRJEB43307	SAMEA8136816	ERX5147100	ERR5359908	ftp.sra.ebi.ac.uk/vol1/fastq/ERR535/008/ERR5359908/ERR5359908_1.fastq.gz;ftp.sra.ebi.ac.uk/vol1/fastq/ERR535/008/ERR5359908/ERR5359908_2.fastq.gz	ftp.sra.ebi.ac.uk/vol1/run/ERR535/ERR5359908/FE47_NS_bactV4V5_DNAgard_28_weeks_S47_L001_R1_001.fastq.gz;ftp.sra.ebi.ac.uk/vol1/run/ERR535/ERR5359908/FE47_NS_bactV4V5_DNAgard_28_weeks_S47_L001_R2_001.fastq.gz
28w_NS_bac_DNAg_rep3	FE48_NS_bactV4V5_DNAgard_28_weeks	28w	NS	bac	DNAgard	rep3	PRJEB43307	SAMEA8136815	ERX5147099	ERR5359907	ftp.sra.ebi.ac.uk/vol1/fastq/ERR535/007/ERR5359907/ERR5359907_1.fastq.gz;ftp.sra.ebi.ac.uk/vol1/fastq/ERR535/007/ERR5359907/ERR5359907_2.fastq.gz	ftp.sra.ebi.ac.uk/vol1/run/ERR535/ERR5359907/FE48_NS_bactV4V5_DNAgard_28_weeks_S48_L001_R1_001.fastq.gz;ftp.sra.ebi.ac.uk/vol1/run/ERR535/ERR5359907/FE48_NS_bactV4V5_DNAgard_28_weeks_S48_L001_R2_001.fastq.gz
28w_NS_bac_DNAg_rep4	FE49_NS_bactV4V5_DNAgard_28_weeks	28w	NS	bac	DNAgard	rep4	PRJEB43307	SAMEA8136814	ERX5147098	ERR5359906	ftp.sra.ebi.ac.uk/vol1/fastq/ERR535/006/ERR5359906/ERR5359906_1.fastq.gz;ftp.sra.ebi.ac.uk/vol1/fastq/ERR535/006/ERR5359906/ERR5359906_2.fastq.gz	ftp.sra.ebi.ac.uk/vol1/run/ERR535/ERR5359906/FE49_NS_bactV4V5_DNAgard_28_weeks_S49_L001_R1_001.fastq.gz;ftp.sra.ebi.ac.uk/vol1/run/ERR535/ERR5359906/FE49_NS_bactV4V5_DNAgard_28_weeks_S49_L001_R2_001.fastq.gz
28w_NS_bac_DNAg_rep5	FE50_NS_bactV4V5_DNAgard_28_weeks	28w	NS	bac	DNAgard	rep5	PRJEB43307	SAMEA8136813	ERX5147097	ERR5359905	ftp.sra.ebi.ac.uk/vol1/fastq/ERR535/005/ERR5359905/ERR5359905_1.fastq.gz;ftp.sra.ebi.ac.uk/vol1/fastq/ERR535/005/ERR5359905/ERR5359905_2.fastq.gz	ftp.sra.ebi.ac.uk/vol1/run/ERR535/ERR5359905/FE50_NS_bactV4V5_DNAgard_28_weeks_S50_L001_R1_001.fastq.gz;ftp.sra.ebi.ac.uk/vol1/run/ERR535/ERR5359905/FE50_NS_bactV4V5_DNAgard_28_weeks_S50_L001_R2_001.fastq.gz
50w_NS_bac_DNAg_rep1	FE71_NS_bactV4V5_DNAgard_50_weeks	50w	NS	bac	DNAgard	rep1	PRJEB43307	SAMEA8136772	ERX5147252	ERR5360060	ftp.sra.ebi.ac.uk/vol1/fastq/ERR536/000/ERR5360060/ERR5360060_1.fastq.gz;ftp.sra.ebi.ac.uk/vol1/fastq/ERR536/000/ERR5360060/ERR5360060_2.fastq.gz	ftp.sra.ebi.ac.uk/vol1/run/ERR536/ERR5360060/FE71_NS_bactV4V5_DNAgard_50_weeks_S71_L001_R1_001.fastq.gz;ftp.sra.ebi.ac.uk/vol1/run/ERR536/ERR5360060/FE71_NS_bactV4V5_DNAgard_50_weeks_S71_L001_R2_001.fastq.gz
50w_NS_bac_DNAg_rep2	FE72_NS_bactV4V5_DNAgard_50_weeks	50w	NS	bac	DNAgard	rep2	PRJEB43307	SAMEA8136771	ERX5147251	ERR5360059	ftp.sra.ebi.ac.uk/vol1/fastq/ERR536/009/ERR5360059/ERR5360059_1.fastq.gz;ftp.sra.ebi.ac.uk/vol1/fastq/ERR536/009/ERR5360059/ERR5360059_2.fastq.gz	ftp.sra.ebi.ac.uk/vol1/run/ERR536/ERR5360059/FE72_NS_bactV4V5_DNAgard_50_weeks_S72_L001_R1_001.fastq.gz;ftp.sra.ebi.ac.uk/vol1/run/ERR536/ERR5360059/FE72_NS_bactV4V5_DNAgard_50_weeks_S72_L001_R2_001.fastq.gz
50w_NS_bac_DNAg_rep3	FE73_NS_bactV4V5_DNAgard_50_weeks	50w	NS	bac	DNAgard	rep3	PRJEB43307	SAMEA8136770	ERX5147250	ERR5360058	ftp.sra.ebi.ac.uk/vol1/fastq/ERR536/008/ERR5360058/ERR5360058_1.fastq.gz;ftp.sra.ebi.ac.uk/vol1/fastq/ERR536/008/ERR5360058/ERR5360058_2.fastq.gz	ftp.sra.ebi.ac.uk/vol1/run/ERR536/ERR5360058/FE73_NS_bactV4V5_DNAgard_50_weeks_S73_L001_R1_001.fastq.gz;ftp.sra.ebi.ac.uk/vol1/run/ERR536/ERR5360058/FE73_NS_bactV4V5_DNAgard_50_weeks_S73_L001_R2_001.fastq.gz
50w_NS_bac_DNAg_rep4	FE74_NS_bactV4V5_DNAgard_50_weeks	50w	NS	bac	DNAgard	rep4	PRJEB43307	SAMEA8136769	ERX5147249	ERR5360057	ftp.sra.ebi.ac.uk/vol1/fastq/ERR536/007/ERR5360057/ERR5360057_1.fastq.gz;ftp.sra.ebi.ac.uk/vol1/fastq/ERR536/007/ERR5360057/ERR5360057_2.fastq.gz	ftp.sra.ebi.ac.uk/vol1/run/ERR536/ERR5360057/FE74_NS_bactV4V5_DNAgard_50_weeks_S74_L001_R1_001.fastq.gz;ftp.sra.ebi.ac.uk/vol1/run/ERR536/ERR5360057/FE74_NS_bactV4V5_DNAgard_50_weeks_S74_L001_R2_001.fastq.gz
50w_NS_bac_DNAg_rep5	FE75_NS_bactV4V5_DNAgard_50_weeks	50w	NS	bac	DNAgard	rep5	PRJEB43307	SAMEA8136768	ERX5147248	ERR5360056	ftp.sra.ebi.ac.uk/vol1/fastq/ERR536/006/ERR5360056/ERR5360056_1.fastq.gz;ftp.sra.ebi.ac.uk/vol1/fastq/ERR536/006/ERR5360056/ERR5360056_2.fastq.gz	ftp.sra.ebi.ac.uk/vol1/run/ERR536/ERR5360056/FE75_NS_bactV4V5_DNAgard_50_weeks_S75_L001_R1_001.fastq.gz;ftp.sra.ebi.ac.uk/vol1/run/ERR536/ERR5360056/FE75_NS_bactV4V5_DNAgard_50_weeks_S75_L001_R2_001.fastq.gz
10w_PW_bac_DNAg_rep1	FE21_PW_bactV4V5_DNAgard_10_weeks	10w	PW	bac	DNAgard	rep1	PRJEB43307	SAMEA8136614	ERX5147146	ERR5359954	ftp.sra.ebi.ac.uk/vol1/fastq/ERR535/004/ERR5359954/ERR5359954_1.fastq.gz;ftp.sra.ebi.ac.uk/vol1/fastq/ERR535/004/ERR5359954/ERR5359954_2.fastq.gz	ftp.sra.ebi.ac.uk/vol1/run/ERR535/ERR5359954/FE21_PW_bactV4V5_DNAgard_10_weeks_S117_L001_R1_001.fastq.gz;ftp.sra.ebi.ac.uk/vol1/run/ERR535/ERR5359954/FE21_PW_bactV4V5_DNAgard_10_weeks_S117_L001_R2_001.fastq.gz
10w_PW_bac_DNAg_rep2	FE22_PW_bactV4V5_DNAgard_10_weeks	10w	PW	bac	DNAgard	rep2	PRJEB43307	SAMEA8136613	ERX5147145	ERR5359953	ftp.sra.ebi.ac.uk/vol1/fastq/ERR535/003/ERR5359953/ERR5359953_1.fastq.gz;ftp.sra.ebi.ac.uk/vol1/fastq/ERR535/003/ERR5359953/ERR5359953_2.fastq.gz	ftp.sra.ebi.ac.uk/vol1/run/ERR535/ERR5359953/FE22_PW_bactV4V5_DNAgard_10_weeks_S118_L001_R1_001.fastq.gz;ftp.sra.ebi.ac.uk/vol1/run/ERR535/ERR5359953/FE22_PW_bactV4V5_DNAgard_10_weeks_S118_L001_R2_001.fastq.gz
10w_PW_bac_DNAg_rep3	FE23_PW_bactV4V5_DNAgard_10_weeks	10w	PW	bac	DNAgard	rep3	PRJEB43307	SAMEA8136612	ERX5147144	ERR5359952	ftp.sra.ebi.ac.uk/vol1/fastq/ERR535/002/ERR5359952/ERR5359952_1.fastq.gz;ftp.sra.ebi.ac.uk/vol1/fastq/ERR535/002/ERR5359952/ERR5359952_2.fastq.gz	ftp.sra.ebi.ac.uk/vol1/run/ERR535/ERR5359952/FE23_PW_bactV4V5_DNAgard_10_weeks_S119_L001_R1_001.fastq.gz;ftp.sra.ebi.ac.uk/vol1/run/ERR535/ERR5359952/FE23_PW_bactV4V5_DNAgard_10_weeks_S119_L001_R2_001.fastq.gz
10w_PW_bac_DNAg_rep4	FE24_PW_bactV4V5_DNAgard_10_weeks	10w	PW	bac	DNAgard	rep4	PRJEB43307	SAMEA8136611	ERX5147143	ERR5359951	ftp.sra.ebi.ac.uk/vol1/fastq/ERR535/001/ERR5359951/ERR5359951_1.fastq.gz;ftp.sra.ebi.ac.uk/vol1/fastq/ERR535/001/ERR5359951/ERR5359951_2.fastq.gz	ftp.sra.ebi.ac.uk/vol1/run/ERR535/ERR5359951/FE24_PW_bactV4V5_DNAgard_10_weeks_S120_L001_R1_001.fastq.gz;ftp.sra.ebi.ac.uk/vol1/run/ERR535/ERR5359951/FE24_PW_bactV4V5_DNAgard_10_weeks_S120_L001_R2_001.fastq.gz
10w_PW_bac_DNAg_rep5	FE25_PW_bactV4V5_DNAgard_10_weeks	10w	PW	bac	DNAgard	rep5	PRJEB43307	SAMEA8136610	ERX5147142	ERR5359950	ftp.sra.ebi.ac.uk/vol1/fastq/ERR535/000/ERR5359950/ERR5359950_1.fastq.gz;ftp.sra.ebi.ac.uk/vol1/fastq/ERR535/000/ERR5359950/ERR5359950_2.fastq.gz	ftp.sra.ebi.ac.uk/vol1/run/ERR535/ERR5359950/FE25_PW_bactV4V5_DNAgard_10_weeks_S121_L001_R1_001.fastq.gz;ftp.sra.ebi.ac.uk/vol1/run/ERR535/ERR5359950/FE25_PW_bactV4V5_DNAgard_10_weeks_S121_L001_R2_001.fastq.gz
28w_PW_bac_DNAg_rep1	FE46_PW_bactV4V5_DNAgard_28_weeks	28w	PW	bac	DNAgard	rep1	PRJEB43307	SAMEA8136812	ERX5147096	ERR5359904	ftp.sra.ebi.ac.uk/vol1/fastq/ERR535/004/ERR5359904/ERR5359904_1.fastq.gz;ftp.sra.ebi.ac.uk/vol1/fastq/ERR535/004/ERR5359904/ERR5359904_2.fastq.gz	ftp.sra.ebi.ac.uk/vol1/run/ERR535/ERR5359904/FE46_PW_bactV4V5_DNAgard_28_weeks_S137_L001_R1_001.fastq.gz;ftp.sra.ebi.ac.uk/vol1/run/ERR535/ERR5359904/FE46_PW_bactV4V5_DNAgard_28_weeks_S137_L001_R2_001.fastq.gz
28w_PW_bac_DNAg_rep2	FE47_PW_bactV4V5_DNAgard_28_weeks	28w	PW	bac	DNAgard	rep2	PRJEB43307	SAMEA8136811	ERX5147095	ERR5359903	ftp.sra.ebi.ac.uk/vol1/fastq/ERR535/003/ERR5359903/ERR5359903_1.fastq.gz;ftp.sra.ebi.ac.uk/vol1/fastq/ERR535/003/ERR5359903/ERR5359903_2.fastq.gz	ftp.sra.ebi.ac.uk/vol1/run/ERR535/ERR5359903/FE47_PW_bactV4V5_DNAgard_28_weeks_S138_L001_R1_001.fastq.gz;ftp.sra.ebi.ac.uk/vol1/run/ERR535/ERR5359903/FE47_PW_bactV4V5_DNAgard_28_weeks_S138_L001_R2_001.fastq.gz
28w_PW_bac_DNAg_rep3	FE48_PW_bactV4V5_DNAgard_28_weeks	28w	PW	bac	DNAgard	rep3	PRJEB43307	SAMEA8136810	ERX5147094	ERR5359902	ftp.sra.ebi.ac.uk/vol1/fastq/ERR535/002/ERR5359902/ERR5359902_1.fastq.gz;ftp.sra.ebi.ac.uk/vol1/fastq/ERR535/002/ERR5359902/ERR5359902_2.fastq.gz	ftp.sra.ebi.ac.uk/vol1/run/ERR535/ERR5359902/FE48_PW_bactV4V5_DNAgard_28_weeks_S139_L001_R1_001.fastq.gz;ftp.sra.ebi.ac.uk/vol1/run/ERR535/ERR5359902/FE48_PW_bactV4V5_DNAgard_28_weeks_S139_L001_R2_001.fastq.gz
28w_PW_bac_DNAg_rep4	FE49_PW_bactV4V5_DNAgard_28_weeks	28w	PW	bac	DNAgard	rep4	PRJEB43307	SAMEA8136809	ERX5147093	ERR5359901	ftp.sra.ebi.ac.uk/vol1/fastq/ERR535/001/ERR5359901/ERR5359901_1.fastq.gz;ftp.sra.ebi.ac.uk/vol1/fastq/ERR535/001/ERR5359901/ERR5359901_2.fastq.gz	ftp.sra.ebi.ac.uk/vol1/run/ERR535/ERR5359901/FE49_PW_bactV4V5_DNAgard_28_weeks_S140_L001_R1_001.fastq.gz;ftp.sra.ebi.ac.uk/vol1/run/ERR535/ERR5359901/FE49_PW_bactV4V5_DNAgard_28_weeks_S140_L001_R2_001.fastq.gz
28w_PW_bac_DNAg_rep5	FE50_PW_bactV4V5_DNAgard_28_weeks	28w	PW	bac	DNAgard	rep5	PRJEB43307	SAMEA8136808	ERX5147092	ERR5359900	ftp.sra.ebi.ac.uk/vol1/fastq/ERR535/000/ERR5359900/ERR5359900_1.fastq.gz;ftp.sra.ebi.ac.uk/vol1/fastq/ERR535/000/ERR5359900/ERR5359900_2.fastq.gz	ftp.sra.ebi.ac.uk/vol1/run/ERR535/ERR5359900/FE50_PW_bactV4V5_DNAgard_28_weeks_S141_L001_R1_001.fastq.gz;ftp.sra.ebi.ac.uk/vol1/run/ERR535/ERR5359900/FE50_PW_bactV4V5_DNAgard_28_weeks_S141_L001_R2_001.fastq.gz
50w_PW_bac_DNAg_rep1	FE71_PW_bactV4V5_DNAgard_50_weeks	50w	PW	bac	DNAgard	rep1	PRJEB43307	SAMEA8136767	ERX5147247	ERR5360055	ftp.sra.ebi.ac.uk/vol1/fastq/ERR536/005/ERR5360055/ERR5360055_1.fastq.gz;ftp.sra.ebi.ac.uk/vol1/fastq/ERR536/005/ERR5360055/ERR5360055_2.fastq.gz	ftp.sra.ebi.ac.uk/vol1/run/ERR536/ERR5360055/FE71_PW_bactV4V5_DNAgard_50_weeks_S159_L001_R1_001.fastq.gz;ftp.sra.ebi.ac.uk/vol1/run/ERR536/ERR5360055/FE71_PW_bactV4V5_DNAgard_50_weeks_S159_L001_R2_001.fastq.gz
50w_PW_bac_DNAg_rep2	FE72_PW_bactV4V5_DNAgard_50_weeks	50w	PW	bac	DNAgard	rep2	PRJEB43307	SAMEA8136766	ERX5147246	ERR5360054	ftp.sra.ebi.ac.uk/vol1/fastq/ERR536/004/ERR5360054/ERR5360054_1.fastq.gz;ftp.sra.ebi.ac.uk/vol1/fastq/ERR536/004/ERR5360054/ERR5360054_2.fastq.gz	ftp.sra.ebi.ac.uk/vol1/run/ERR536/ERR5360054/FE72_PW_bactV4V5_DNAgard_50_weeks_S160_L001_R1_001.fastq.gz;ftp.sra.ebi.ac.uk/vol1/run/ERR536/ERR5360054/FE72_PW_bactV4V5_DNAgard_50_weeks_S160_L001_R2_001.fastq.gz
50w_PW_bac_DNAg_rep3	FE73_PW_bactV4V5_DNAgard_50_weeks	50w	PW	bac	DNAgard	rep3	PRJEB43307	SAMEA8136765	ERX5147245	ERR5360053	ftp.sra.ebi.ac.uk/vol1/fastq/ERR536/003/ERR5360053/ERR5360053_1.fastq.gz;ftp.sra.ebi.ac.uk/vol1/fastq/ERR536/003/ERR5360053/ERR5360053_2.fastq.gz	ftp.sra.ebi.ac.uk/vol1/run/ERR536/ERR5360053/FE73_PW_bactV4V5_DNAgard_50_weeks_S161_L001_R1_001.fastq.gz;ftp.sra.ebi.ac.uk/vol1/run/ERR536/ERR5360053/FE73_PW_bactV4V5_DNAgard_50_weeks_S161_L001_R2_001.fastq.gz
50w_PW_bac_DNAg_rep4	FE74_PW_bactV4V5_DNAgard_50_weeks	50w	PW	bac	DNAgard	rep4	PRJEB43307	SAMEA8136764	ERX5147244	ERR5360052	ftp.sra.ebi.ac.uk/vol1/fastq/ERR536/002/ERR5360052/ERR5360052_1.fastq.gz;ftp.sra.ebi.ac.uk/vol1/fastq/ERR536/002/ERR5360052/ERR5360052_2.fastq.gz	ftp.sra.ebi.ac.uk/vol1/run/ERR536/ERR5360052/FE74_PW_bactV4V5_DNAgard_50_weeks_S162_L001_R1_001.fastq.gz;ftp.sra.ebi.ac.uk/vol1/run/ERR536/ERR5360052/FE74_PW_bactV4V5_DNAgard_50_weeks_S162_L001_R2_001.fastq.gz
50w_PW_bac_DNAg_rep5	FE75_PW_bactV4V5_DNAgard_50_weeks	50w	PW	bac	DNAgard	rep5	PRJEB43307	SAMEA8136763	ERX5147243	ERR5360051	ftp.sra.ebi.ac.uk/vol1/fastq/ERR536/001/ERR5360051/ERR5360051_1.fastq.gz;ftp.sra.ebi.ac.uk/vol1/fastq/ERR536/001/ERR5360051/ERR5360051_2.fastq.gz	ftp.sra.ebi.ac.uk/vol1/run/ERR536/ERR5360051/FE75_PW_bactV4V5_DNAgard_50_weeks_S163_L001_R1_001.fastq.gz;ftp.sra.ebi.ac.uk/vol1/run/ERR536/ERR5360051/FE75_PW_bactV4V5_DNAgard_50_weeks_S163_L001_R2_001.fastq.gz
T0_NS_euk_rep1	FE01_NS_euk_Reference_none	T0	NS	euk	none_ref	rep1	PRJEB43307	SAMEA8136725	ERX5147205	ERR5360013	ftp.sra.ebi.ac.uk/vol1/fastq/ERR536/003/ERR5360013/ERR5360013_1.fastq.gz;ftp.sra.ebi.ac.uk/vol1/fastq/ERR536/003/ERR5360013/ERR5360013_2.fastq.gz	ftp.sra.ebi.ac.uk/vol1/run/ERR536/ERR5360013/Fixativ-Experiment-1_S41_L001_R1_001.fastq.gz;ftp.sra.ebi.ac.uk/vol1/run/ERR536/ERR5360013/Fixativ-Experiment-1_S41_L001_R2_001.fastq.gz
T0_NS_euk_rep2	FE02_NS_euk_Reference_none	T0	NS	euk	none_ref	rep2	PRJEB43307	SAMEA8136724	ERX5147204	ERR5360012	ftp.sra.ebi.ac.uk/vol1/fastq/ERR536/002/ERR5360012/ERR5360012_1.fastq.gz;ftp.sra.ebi.ac.uk/vol1/fastq/ERR536/002/ERR5360012/ERR5360012_2.fastq.gz	ftp.sra.ebi.ac.uk/vol1/run/ERR536/ERR5360012/Fixativ-Experiment-2_S42_L001_R1_001.fastq.gz;ftp.sra.ebi.ac.uk/vol1/run/ERR536/ERR5360012/Fixativ-Experiment-2_S42_L001_R2_001.fastq.gz
T0_NS_euk_rep3	FE03_NS_euk_Reference_none	T0	NS	euk	none_ref	rep3	PRJEB43307	SAMEA8136723	ERX5147203	ERR5360011	ftp.sra.ebi.ac.uk/vol1/fastq/ERR536/001/ERR5360011/ERR5360011_1.fastq.gz;ftp.sra.ebi.ac.uk/vol1/fastq/ERR536/001/ERR5360011/ERR5360011_2.fastq.gz	ftp.sra.ebi.ac.uk/vol1/run/ERR536/ERR5360011/Fixativ-Experiment-3_S43_L001_R1_001.fastq.gz;ftp.sra.ebi.ac.uk/vol1/run/ERR536/ERR5360011/Fixativ-Experiment-3_S43_L001_R2_001.fastq.gz
T0_NS_euk_rep4	FE04_NS_euk_Reference_none	T0	NS	euk	none_ref	rep4	PRJEB43307	SAMEA8136722	ERX5147202	ERR5360010	ftp.sra.ebi.ac.uk/vol1/fastq/ERR536/000/ERR5360010/ERR5360010_1.fastq.gz;ftp.sra.ebi.ac.uk/vol1/fastq/ERR536/000/ERR5360010/ERR5360010_2.fastq.gz	ftp.sra.ebi.ac.uk/vol1/run/ERR536/ERR5360010/Fixativ-Experiment-4_S44_L001_R1_001.fastq.gz;ftp.sra.ebi.ac.uk/vol1/run/ERR536/ERR5360010/Fixativ-Experiment-4_S44_L001_R2_001.fastq.gz
T0_NS_euk_rep5	FE05_NS_euk_Reference_none	T0	NS	euk	none_ref	rep5	PRJEB43307	SAMEA8136721	ERX5147201	ERR5360009	ftp.sra.ebi.ac.uk/vol1/fastq/ERR536/009/ERR5360009/ERR5360009_1.fastq.gz;ftp.sra.ebi.ac.uk/vol1/fastq/ERR536/009/ERR5360009/ERR5360009_2.fastq.gz	ftp.sra.ebi.ac.uk/vol1/run/ERR536/ERR5360009/Fixativ-Experiment-5_S45_L001_R1_001.fastq.gz;ftp.sra.ebi.ac.uk/vol1/run/ERR536/ERR5360009/Fixativ-Experiment-5_S45_L001_R2_001.fastq.gz
T0_PW_euk_rep1	FE01_PW_euk_Reference_none	T0	PW	euk	none_ref	rep1	PRJEB43307	SAMEA8136720	ERX5147200	ERR5360008	ftp.sra.ebi.ac.uk/vol1/fastq/ERR536/008/ERR5360008/ERR5360008_1.fastq.gz;ftp.sra.ebi.ac.uk/vol1/fastq/ERR536/008/ERR5360008/ERR5360008_2.fastq.gz	ftp.sra.ebi.ac.uk/vol1/run/ERR536/ERR5360008/FE1-reference_S1_L001_R1_001.fastq.gz;ftp.sra.ebi.ac.uk/vol1/run/ERR536/ERR5360008/FE1-reference_S1_L001_R2_001.fastq.gz
T0_PW_euk_rep2	FE02_PW_euk_Reference_none	T0	PW	euk	none_ref	rep2	PRJEB43307	SAMEA8136719	ERX5147199	ERR5360007	ftp.sra.ebi.ac.uk/vol1/fastq/ERR536/007/ERR5360007/ERR5360007_1.fastq.gz;ftp.sra.ebi.ac.uk/vol1/fastq/ERR536/007/ERR5360007/ERR5360007_2.fastq.gz	ftp.sra.ebi.ac.uk/vol1/run/ERR536/ERR5360007/FE2-reference_S13_L001_R1_001.fastq.gz;ftp.sra.ebi.ac.uk/vol1/run/ERR536/ERR5360007/FE2-reference_S13_L001_R2_001.fastq.gz
T0_PW_euk_rep3	FE03_PW_euk_Reference_none	T0	PW	euk	none_ref	rep3	PRJEB43307	SAMEA8136718	ERX5147198	ERR5360006	ftp.sra.ebi.ac.uk/vol1/fastq/ERR536/006/ERR5360006/ERR5360006_1.fastq.gz;ftp.sra.ebi.ac.uk/vol1/fastq/ERR536/006/ERR5360006/ERR5360006_2.fastq.gz	ftp.sra.ebi.ac.uk/vol1/run/ERR536/ERR5360006/FE3-reference_S24_L001_R1_001.fastq.gz;ftp.sra.ebi.ac.uk/vol1/run/ERR536/ERR5360006/FE3-reference_S24_L001_R2_001.fastq.gz
T0_PW_euk_rep4	FE04_PW_euk_Reference_none	T0	PW	euk	none_ref	rep4	PRJEB43307	SAMEA8136717	ERX5147197	ERR5360005	ftp.sra.ebi.ac.uk/vol1/fastq/ERR536/005/ERR5360005/ERR5360005_1.fastq.gz;ftp.sra.ebi.ac.uk/vol1/fastq/ERR536/005/ERR5360005/ERR5360005_2.fastq.gz	ftp.sra.ebi.ac.uk/vol1/run/ERR536/ERR5360005/FE4-reference_S36_L001_R1_001.fastq.gz;ftp.sra.ebi.ac.uk/vol1/run/ERR536/ERR5360005/FE4-reference_S36_L001_R2_001.fastq.gz
T0_PW_euk_rep5	FE05_PW_euk_Reference_none	T0	PW	euk	none_ref	rep5	PRJEB43307	SAMEA8136716	ERX5147196	ERR5360004	ftp.sra.ebi.ac.uk/vol1/fastq/ERR536/004/ERR5360004/ERR5360004_1.fastq.gz;ftp.sra.ebi.ac.uk/vol1/fastq/ERR536/004/ERR5360004/ERR5360004_2.fastq.gz	ftp.sra.ebi.ac.uk/vol1/run/ERR536/ERR5360004/FE5-reference_S48_L001_R1_001.fastq.gz;ftp.sra.ebi.ac.uk/vol1/run/ERR536/ERR5360004/FE5-reference_S48_L001_R2_001.fastq.gz
10w_NS_euk_HgCl_rep1	FE10_NS_euk_Mercury_Chloride_10_weeks	10w	NS	euk	HgCl	rep1	PRJEB43307	SAMEA8136698	ERX5147178	ERR5359986	ftp.sra.ebi.ac.uk/vol1/fastq/ERR535/006/ERR5359986/ERR5359986_1.fastq.gz;ftp.sra.ebi.ac.uk/vol1/fastq/ERR535/006/ERR5359986/ERR5359986_2.fastq.gz	ftp.sra.ebi.ac.uk/vol1/run/ERR535/ERR5359986/Fixativ-Experiment-10_S50_L001_R1_001.fastq.gz;ftp.sra.ebi.ac.uk/vol1/run/ERR535/ERR5359986/Fixativ-Experiment-10_S50_L001_R2_001.fastq.gz
10w_NS_euk_HgCl_rep2	FE06_NS_euk_Mercury_Chloride_10_weeks	10w	NS	euk	HgCl	rep2	PRJEB43307	SAMEA8136697	ERX5147177	ERR5359985	ftp.sra.ebi.ac.uk/vol1/fastq/ERR535/005/ERR5359985/ERR5359985_1.fastq.gz;ftp.sra.ebi.ac.uk/vol1/fastq/ERR535/005/ERR5359985/ERR5359985_2.fastq.gz	ftp.sra.ebi.ac.uk/vol1/run/ERR535/ERR5359985/Fixativ-Experiment-6_S46_L001_R1_001.fastq.gz;ftp.sra.ebi.ac.uk/vol1/run/ERR535/ERR5359985/Fixativ-Experiment-6_S46_L001_R2_001.fastq.gz
10w_NS_euk_HgCl_rep3	FE07_NS_euk_Mercury_Chloride_10_weeks	10w	NS	euk	HgCl	rep3	PRJEB43307	SAMEA8136696	ERX5147176	ERR5359984	ftp.sra.ebi.ac.uk/vol1/fastq/ERR535/004/ERR5359984/ERR5359984_1.fastq.gz;ftp.sra.ebi.ac.uk/vol1/fastq/ERR535/004/ERR5359984/ERR5359984_2.fastq.gz	ftp.sra.ebi.ac.uk/vol1/run/ERR535/ERR5359984/Fixativ-Experiment-7_S47_L001_R1_001.fastq.gz;ftp.sra.ebi.ac.uk/vol1/run/ERR535/ERR5359984/Fixativ-Experiment-7_S47_L001_R2_001.fastq.gz
10w_NS_euk_HgCl_rep4	FE08_NS_euk_Mercury_Chloride_10_weeks	10w	NS	euk	HgCl	rep4	PRJEB43307	SAMEA8136695	ERX5147175	ERR5359983	ftp.sra.ebi.ac.uk/vol1/fastq/ERR535/003/ERR5359983/ERR5359983_1.fastq.gz;ftp.sra.ebi.ac.uk/vol1/fastq/ERR535/003/ERR5359983/ERR5359983_2.fastq.gz	ftp.sra.ebi.ac.uk/vol1/run/ERR535/ERR5359983/Fixativ-Experiment-8_S48_L001_R1_001.fastq.gz;ftp.sra.ebi.ac.uk/vol1/run/ERR535/ERR5359983/Fixativ-Experiment-8_S48_L001_R2_001.fastq.gz
10w_NS_euk_HgCl_rep5	FE09_NS_euk_Mercury_Chloride_10_weeks	10w	NS	euk	HgCl	rep5	PRJEB43307	SAMEA8136694	ERX5147174	ERR5359982	ftp.sra.ebi.ac.uk/vol1/fastq/ERR535/002/ERR5359982/ERR5359982_1.fastq.gz;ftp.sra.ebi.ac.uk/vol1/fastq/ERR535/002/ERR5359982/ERR5359982_2.fastq.gz	ftp.sra.ebi.ac.uk/vol1/run/ERR535/ERR5359982/Fixativ-Experiment-9_S49_L001_R1_001.fastq.gz;ftp.sra.ebi.ac.uk/vol1/run/ERR535/ERR5359982/Fixativ-Experiment-9_S49_L001_R2_001.fastq.gz
28w_NS_euk_HgCl_rep1	FE31_NS_euk_Mercury_Chloride_28_weeks	28w	NS	euk	HgCl	rep1	PRJEB43307	SAMEA8136654	ERX5147036	ERR5359843	ftp.sra.ebi.ac.uk/vol1/fastq/ERR535/003/ERR5359843/ERR5359843_1.fastq.gz;ftp.sra.ebi.ac.uk/vol1/fastq/ERR535/003/ERR5359843/ERR5359843_2.fastq.gz	ftp.sra.ebi.ac.uk/vol1/run/ERR535/ERR5359843/FE_31_S19_L001_R1_001.fastq.gz;ftp.sra.ebi.ac.uk/vol1/run/ERR535/ERR5359843/FE_31_S19_L001_R2_001.fastq.gz
28w_NS_euk_HgCl_rep2	FE32_NS_euk_Mercury_Chloride_28_weeks	28w	NS	euk	HgCl	rep2	PRJEB43307	SAMEA8136653	ERX5147035	ERR5359842	ftp.sra.ebi.ac.uk/vol1/fastq/ERR535/002/ERR5359842/ERR5359842_1.fastq.gz;ftp.sra.ebi.ac.uk/vol1/fastq/ERR535/002/ERR5359842/ERR5359842_2.fastq.gz	ftp.sra.ebi.ac.uk/vol1/run/ERR535/ERR5359842/FE_32_S31_L001_R1_001.fastq.gz;ftp.sra.ebi.ac.uk/vol1/run/ERR535/ERR5359842/FE_32_S31_L001_R2_001.fastq.gz
28w_NS_euk_HgCl_rep3	FE33_NS_euk_Mercury_Chloride_28_weeks	28w	NS	euk	HgCl	rep3	PRJEB43307	SAMEA8136652	ERX5147034	ERR5359841	ftp.sra.ebi.ac.uk/vol1/fastq/ERR535/001/ERR5359841/ERR5359841_1.fastq.gz;ftp.sra.ebi.ac.uk/vol1/fastq/ERR535/001/ERR5359841/ERR5359841_2.fastq.gz	ftp.sra.ebi.ac.uk/vol1/run/ERR535/ERR5359841/FE_33_S43_L001_R1_001.fastq.gz;ftp.sra.ebi.ac.uk/vol1/run/ERR535/ERR5359841/FE_33_S43_L001_R2_001.fastq.gz
28w_NS_euk_HgCl_rep4	FE34_NS_euk_Mercury_Chloride_28_weeks	28w	NS	euk	HgCl	rep4	PRJEB43307	SAMEA8136651	ERX5147033	ERR5359840	ftp.sra.ebi.ac.uk/vol1/fastq/ERR535/000/ERR5359840/ERR5359840_1.fastq.gz;ftp.sra.ebi.ac.uk/vol1/fastq/ERR535/000/ERR5359840/ERR5359840_2.fastq.gz	ftp.sra.ebi.ac.uk/vol1/run/ERR535/ERR5359840/FE_34_S55_L001_R1_001.fastq.gz;ftp.sra.ebi.ac.uk/vol1/run/ERR535/ERR5359840/FE_34_S55_L001_R2_001.fastq.gz
28w_NS_euk_HgCl_rep5	FE35_NS_euk_Mercury_Chloride_28_weeks	28w	NS	euk	HgCl	rep5	PRJEB43307	SAMEA8136650	ERX5147032	ERR5359839	ftp.sra.ebi.ac.uk/vol1/fastq/ERR535/009/ERR5359839/ERR5359839_1.fastq.gz;ftp.sra.ebi.ac.uk/vol1/fastq/ERR535/009/ERR5359839/ERR5359839_2.fastq.gz	ftp.sra.ebi.ac.uk/vol1/run/ERR535/ERR5359839/FE_35_S67_L001_R1_001.fastq.gz;ftp.sra.ebi.ac.uk/vol1/run/ERR535/ERR5359839/FE_35_S67_L001_R2_001.fastq.gz
50w_NS_euk_HgCl_rep1	FE56_NS_euk_Mercury_Chloride_50_weeks	50w	NS	euk	HgCl	rep1	PRJEB43307	SAMEA8136832	ERX5146991	ERR5359798	ftp.sra.ebi.ac.uk/vol1/fastq/ERR535/008/ERR5359798/ERR5359798_1.fastq.gz;ftp.sra.ebi.ac.uk/vol1/fastq/ERR535/008/ERR5359798/ERR5359798_2.fastq.gz	ftp.sra.ebi.ac.uk/vol1/run/ERR535/ERR5359798/FE-56_S1_L001_R1_001.fastq.gz;ftp.sra.ebi.ac.uk/vol1/run/ERR535/ERR5359798/FE-56_S1_L001_R2_001.fastq.gz
50w_NS_euk_HgCl_rep2	FE57_NS_euk_Mercury_Chloride_50_weeks	50w	NS	euk	HgCl	rep2	PRJEB43307	SAMEA8136831	ERX5146990	ERR5359797	ftp.sra.ebi.ac.uk/vol1/fastq/ERR535/007/ERR5359797/ERR5359797_1.fastq.gz;ftp.sra.ebi.ac.uk/vol1/fastq/ERR535/007/ERR5359797/ERR5359797_2.fastq.gz	ftp.sra.ebi.ac.uk/vol1/run/ERR535/ERR5359797/FE-57_S11_L001_R1_001.fastq.gz;ftp.sra.ebi.ac.uk/vol1/run/ERR535/ERR5359797/FE-57_S11_L001_R2_001.fastq.gz
50w_NS_euk_HgCl_rep3	FE58_NS_euk_Mercury_Chloride_50_weeks	50w	NS	euk	HgCl	rep3	PRJEB43307	SAMEA8136830	ERX5146989	ERR5359796	ftp.sra.ebi.ac.uk/vol1/fastq/ERR535/006/ERR5359796/ERR5359796_1.fastq.gz;ftp.sra.ebi.ac.uk/vol1/fastq/ERR535/006/ERR5359796/ERR5359796_2.fastq.gz	ftp.sra.ebi.ac.uk/vol1/run/ERR535/ERR5359796/FE-58_S20_L001_R1_001.fastq.gz;ftp.sra.ebi.ac.uk/vol1/run/ERR535/ERR5359796/FE-58_S20_L001_R2_001.fastq.gz
50w_NS_euk_HgCl_rep4	FE59_NS_euk_Mercury_Chloride_50_weeks	50w	NS	euk	HgCl	rep4	PRJEB43307	SAMEA8136829	ERX5146988	ERR5359795	ftp.sra.ebi.ac.uk/vol1/fastq/ERR535/005/ERR5359795/ERR5359795_1.fastq.gz;ftp.sra.ebi.ac.uk/vol1/fastq/ERR535/005/ERR5359795/ERR5359795_2.fastq.gz	ftp.sra.ebi.ac.uk/vol1/run/ERR535/ERR5359795/FE-59_S29_L001_R1_001.fastq.gz;ftp.sra.ebi.ac.uk/vol1/run/ERR535/ERR5359795/FE-59_S29_L001_R2_001.fastq.gz
50w_NS_euk_HgCl_rep5	FE60_NS_euk_Mercury_Chloride_50_weeks	50w	NS	euk	HgCl	rep5	PRJEB43307	SAMEA8136828	ERX5146987	ERR5359794	ftp.sra.ebi.ac.uk/vol1/fastq/ERR535/004/ERR5359794/ERR5359794_1.fastq.gz;ftp.sra.ebi.ac.uk/vol1/fastq/ERR535/004/ERR5359794/ERR5359794_2.fastq.gz	ftp.sra.ebi.ac.uk/vol1/run/ERR535/ERR5359794/FE-60_S37_L001_R1_001.fastq.gz;ftp.sra.ebi.ac.uk/vol1/run/ERR535/ERR5359794/FE-60_S37_L001_R2_001.fastq.gz
10w_PW_euk_HgCl_rep1	FE10_PW_euk_Mercury_Chloride_10_weeks	10w	PW	euk	HgCl	rep1	PRJEB43307	SAMEA8136693	ERX5147173	ERR5359981	ftp.sra.ebi.ac.uk/vol1/fastq/ERR535/001/ERR5359981/ERR5359981_1.fastq.gz;ftp.sra.ebi.ac.uk/vol1/fastq/ERR535/001/ERR5359981/ERR5359981_2.fastq.gz	ftp.sra.ebi.ac.uk/vol1/run/ERR535/ERR5359981/FE10-HGCL2-10weeks_S14_L001_R1_001.fastq.gz;ftp.sra.ebi.ac.uk/vol1/run/ERR535/ERR5359981/FE10-HGCL2-10weeks_S14_L001_R2_001.fastq.gz
10w_PW_euk_HgCl_rep2	FE06_PW_euk_Mercury_Chloride_10_weeks	10w	PW	euk	HgCl	rep2	PRJEB43307	SAMEA8136692	ERX5147172	ERR5359980	ftp.sra.ebi.ac.uk/vol1/fastq/ERR535/000/ERR5359980/ERR5359980_1.fastq.gz;ftp.sra.ebi.ac.uk/vol1/fastq/ERR535/000/ERR5359980/ERR5359980_2.fastq.gz	ftp.sra.ebi.ac.uk/vol1/run/ERR535/ERR5359980/FE6-HGCL2-10weeks_S60_L001_R1_001.fastq.gz;ftp.sra.ebi.ac.uk/vol1/run/ERR535/ERR5359980/FE6-HGCL2-10weeks_S60_L001_R2_001.fastq.gz
10w_PW_euk_HgCl_rep3	FE07_PW_euk_Mercury_Chloride_10_weeks	10w	PW	euk	HgCl	rep3	PRJEB43307	SAMEA8136691	ERX5147171	ERR5359979	ftp.sra.ebi.ac.uk/vol1/fastq/ERR535/009/ERR5359979/ERR5359979_1.fastq.gz;ftp.sra.ebi.ac.uk/vol1/fastq/ERR535/009/ERR5359979/ERR5359979_2.fastq.gz	ftp.sra.ebi.ac.uk/vol1/run/ERR535/ERR5359979/FE7-HGCL2-10weeks_S71_L001_R1_001.fastq.gz;ftp.sra.ebi.ac.uk/vol1/run/ERR535/ERR5359979/FE7-HGCL2-10weeks_S71_L001_R2_001.fastq.gz
10w_PW_euk_HgCl_rep4	FE08_PW_euk_Mercury_Chloride_10_weeks	10w	PW	euk	HgCl	rep4	PRJEB43307	SAMEA8136690	ERX5147170	ERR5359978	ftp.sra.ebi.ac.uk/vol1/fastq/ERR535/008/ERR5359978/ERR5359978_1.fastq.gz;ftp.sra.ebi.ac.uk/vol1/fastq/ERR535/008/ERR5359978/ERR5359978_2.fastq.gz	ftp.sra.ebi.ac.uk/vol1/run/ERR535/ERR5359978/FE8-HGCL2-10weeks_S82_L001_R1_001.fastq.gz;ftp.sra.ebi.ac.uk/vol1/run/ERR535/ERR5359978/FE8-HGCL2-10weeks_S82_L001_R2_001.fastq.gz
10w_PW_euk_HgCl_rep5	FE09_PW_euk_Mercury_Chloride_10_weeks	10w	PW	euk	HgCl	rep5	PRJEB43307	SAMEA8136689	ERX5147169	ERR5359977	ftp.sra.ebi.ac.uk/vol1/fastq/ERR535/007/ERR5359977/ERR5359977_1.fastq.gz;ftp.sra.ebi.ac.uk/vol1/fastq/ERR535/007/ERR5359977/ERR5359977_2.fastq.gz	ftp.sra.ebi.ac.uk/vol1/run/ERR535/ERR5359977/FE9-HGCL2-10weeks_S2_L001_R1_001.fastq.gz;ftp.sra.ebi.ac.uk/vol1/run/ERR535/ERR5359977/FE9-HGCL2-10weeks_S2_L001_R2_001.fastq.gz
28w_PW_euk_HgCl_rep1	FE31_PW_euk_Mercury_Chloride_28_weeks	28w	PW	euk	HgCl	rep1	PRJEB43307	SAMEA8136649	ERX5147031	ERR5359838	ftp.sra.ebi.ac.uk/vol1/fastq/ERR535/008/ERR5359838/ERR5359838_1.fastq.gz;ftp.sra.ebi.ac.uk/vol1/fastq/ERR535/008/ERR5359838/ERR5359838_2.fastq.gz	ftp.sra.ebi.ac.uk/vol1/run/ERR535/ERR5359838/FE31-HGCL2-28weeks_S39_L001_R1_001.fastq.gz;ftp.sra.ebi.ac.uk/vol1/run/ERR535/ERR5359838/FE31-HGCL2-28weeks_S39_L001_R2_001.fastq.gz
28w_PW_euk_HgCl_rep2	FE32_PW_euk_Mercury_Chloride_28_weeks	28w	PW	euk	HgCl	rep2	PRJEB43307	SAMEA8136648	ERX5147030	ERR5359837	ftp.sra.ebi.ac.uk/vol1/fastq/ERR535/007/ERR5359837/ERR5359837_1.fastq.gz;ftp.sra.ebi.ac.uk/vol1/fastq/ERR535/007/ERR5359837/ERR5359837_2.fastq.gz	ftp.sra.ebi.ac.uk/vol1/run/ERR535/ERR5359837/FE32-HGCL2-28weeks_S51_L001_R1_001.fastq.gz;ftp.sra.ebi.ac.uk/vol1/run/ERR535/ERR5359837/FE32-HGCL2-28weeks_S51_L001_R2_001.fastq.gz
28w_PW_euk_HgCl_rep3	FE33_PW_euk_Mercury_Chloride_28_weeks	28w	PW	euk	HgCl	rep3	PRJEB43307	SAMEA8136647	ERX5147029	ERR5359836	ftp.sra.ebi.ac.uk/vol1/fastq/ERR535/006/ERR5359836/ERR5359836_1.fastq.gz;ftp.sra.ebi.ac.uk/vol1/fastq/ERR535/006/ERR5359836/ERR5359836_2.fastq.gz	ftp.sra.ebi.ac.uk/vol1/run/ERR535/ERR5359836/FE33-HGCL2-28weeks_S63_L001_R1_001.fastq.gz;ftp.sra.ebi.ac.uk/vol1/run/ERR535/ERR5359836/FE33-HGCL2-28weeks_S63_L001_R2_001.fastq.gz
28w_PW_euk_HgCl_rep4	FE34_PW_euk_Mercury_Chloride_28_weeks	28w	PW	euk	HgCl	rep4	PRJEB43307	SAMEA8136646	ERX5147028	ERR5359835	ftp.sra.ebi.ac.uk/vol1/fastq/ERR535/005/ERR5359835/ERR5359835_1.fastq.gz;ftp.sra.ebi.ac.uk/vol1/fastq/ERR535/005/ERR5359835/ERR5359835_2.fastq.gz	ftp.sra.ebi.ac.uk/vol1/run/ERR535/ERR5359835/FE34-HGCL2-28weeks_S74_L001_R1_001.fastq.gz;ftp.sra.ebi.ac.uk/vol1/run/ERR535/ERR5359835/FE34-HGCL2-28weeks_S74_L001_R2_001.fastq.gz
28w_PW_euk_HgCl_rep5	FE35_PW_euk_Mercury_Chloride_28_weeks	28w	PW	euk	HgCl	rep5	PRJEB43307	SAMEA8136645	ERX5147027	ERR5359834	ftp.sra.ebi.ac.uk/vol1/fastq/ERR535/004/ERR5359834/ERR5359834_1.fastq.gz;ftp.sra.ebi.ac.uk/vol1/fastq/ERR535/004/ERR5359834/ERR5359834_2.fastq.gz	ftp.sra.ebi.ac.uk/vol1/run/ERR535/ERR5359834/FE35-HGCL2-28weeks_S85_L001_R1_001.fastq.gz;ftp.sra.ebi.ac.uk/vol1/run/ERR535/ERR5359834/FE35-HGCL2-28weeks_S85_L001_R2_001.fastq.gz
50w_PW_euk_HgCl_rep1	FE56_PW_euk_Mercury_Chloride_50_weeks	50w	PW	euk	HgCl	rep1	PRJEB43307	SAMEA8136827	ERX5146986	ERR5359793	ftp.sra.ebi.ac.uk/vol1/fastq/ERR535/003/ERR5359793/ERR5359793_1.fastq.gz;ftp.sra.ebi.ac.uk/vol1/fastq/ERR535/003/ERR5359793/ERR5359793_2.fastq.gz	ftp.sra.ebi.ac.uk/vol1/run/ERR535/ERR5359793/FE56-HGCL1-50weeks_S87_L001_R1_001.fastq.gz;ftp.sra.ebi.ac.uk/vol1/run/ERR535/ERR5359793/FE56-HGCL1-50weeks_S87_L001_R2_001.fastq.gz
50w_PW_euk_HgCl_rep2	FE57_PW_euk_Mercury_Chloride_50_weeks	50w	PW	euk	HgCl	rep2	PRJEB43307	SAMEA8136826	ERX5146985	ERR5359792	ftp.sra.ebi.ac.uk/vol1/fastq/ERR535/002/ERR5359792/ERR5359792_1.fastq.gz;ftp.sra.ebi.ac.uk/vol1/fastq/ERR535/002/ERR5359792/ERR5359792_2.fastq.gz	ftp.sra.ebi.ac.uk/vol1/run/ERR535/ERR5359792/FE57-HGCL1-50weeks_S7_L001_R1_001.fastq.gz;ftp.sra.ebi.ac.uk/vol1/run/ERR535/ERR5359792/FE57-HGCL1-50weeks_S7_L001_R2_001.fastq.gz
50w_PW_euk_HgCl_rep3	FE58_PW_euk_Mercury_Chloride_50_weeks	50w	PW	euk	HgCl	rep3	PRJEB43307	SAMEA8136825	ERX5146984	ERR5359791	ftp.sra.ebi.ac.uk/vol1/fastq/ERR535/001/ERR5359791/ERR5359791_1.fastq.gz;ftp.sra.ebi.ac.uk/vol1/fastq/ERR535/001/ERR5359791/ERR5359791_2.fastq.gz	ftp.sra.ebi.ac.uk/vol1/run/ERR535/ERR5359791/FE58-HGCL1-50weeks_S18_L001_R1_001.fastq.gz;ftp.sra.ebi.ac.uk/vol1/run/ERR535/ERR5359791/FE58-HGCL1-50weeks_S18_L001_R2_001.fastq.gz
50w_PW_euk_HgCl_rep4	FE59_PW_euk_Mercury_Chloride_50_weeks	50w	PW	euk	HgCl	rep4	PRJEB43307	SAMEA8136824	ERX5146983	ERR5359790	ftp.sra.ebi.ac.uk/vol1/fastq/ERR535/000/ERR5359790/ERR5359790_1.fastq.gz;ftp.sra.ebi.ac.uk/vol1/fastq/ERR535/000/ERR5359790/ERR5359790_2.fastq.gz	ftp.sra.ebi.ac.uk/vol1/run/ERR535/ERR5359790/FE59-HGCL1-50weeks_S30_L001_R1_001.fastq.gz;ftp.sra.ebi.ac.uk/vol1/run/ERR535/ERR5359790/FE59-HGCL1-50weeks_S30_L001_R2_001.fastq.gz
50w_PW_euk_HgCl_rep5	FE60_PW_euk_Mercury_Chloride_50_weeks	50w	PW	euk	HgCl	rep5	PRJEB43307	SAMEA8136823	ERX5146982	ERR5359789	ftp.sra.ebi.ac.uk/vol1/fastq/ERR535/009/ERR5359789/ERR5359789_1.fastq.gz;ftp.sra.ebi.ac.uk/vol1/fastq/ERR535/009/ERR5359789/ERR5359789_2.fastq.gz	ftp.sra.ebi.ac.uk/vol1/run/ERR535/ERR5359789/FE60-HGCL1-50weeks_S42_L001_R1_001.fastq.gz;ftp.sra.ebi.ac.uk/vol1/run/ERR535/ERR5359789/FE60-HGCL1-50weeks_S42_L001_R2_001.fastq.gz
10w_NS_euk_Form_rep1	FE11_NS_euk_Formalin_10_weeks	10w	NS	euk	Formalin	rep1	PRJEB43307	SAMEA8136705	ERX5147185	ERR5359993	ftp.sra.ebi.ac.uk/vol1/fastq/ERR535/003/ERR5359993/ERR5359993_1.fastq.gz;ftp.sra.ebi.ac.uk/vol1/fastq/ERR535/003/ERR5359993/ERR5359993_2.fastq.gz	ftp.sra.ebi.ac.uk/vol1/run/ERR535/ERR5359993/Fixativ-Experiment-11_S51_L001_R1_001.fastq.gz;ftp.sra.ebi.ac.uk/vol1/run/ERR535/ERR5359993/Fixativ-Experiment-11_S51_L001_R2_001.fastq.gz
10w_NS_euk_Form_rep2	FE12_NS_euk_Formalin_10_weeks	10w	NS	euk	Formalin	rep2	PRJEB43307	SAMEA8136704	ERX5147184	ERR5359992	ftp.sra.ebi.ac.uk/vol1/fastq/ERR535/002/ERR5359992/ERR5359992_1.fastq.gz;ftp.sra.ebi.ac.uk/vol1/fastq/ERR535/002/ERR5359992/ERR5359992_2.fastq.gz	ftp.sra.ebi.ac.uk/vol1/run/ERR535/ERR5359992/Fixativ-Experiment-12_S52_L001_R1_001.fastq.gz;ftp.sra.ebi.ac.uk/vol1/run/ERR535/ERR5359992/Fixativ-Experiment-12_S52_L001_R2_001.fastq.gz
10w_NS_euk_Form_rep3	FE13_NS_euk_Formalin_10_weeks	10w	NS	euk	Formalin	rep3	PRJEB43307	SAMEA8136703	ERX5147183	ERR5359991	ftp.sra.ebi.ac.uk/vol1/fastq/ERR535/001/ERR5359991/ERR5359991_1.fastq.gz;ftp.sra.ebi.ac.uk/vol1/fastq/ERR535/001/ERR5359991/ERR5359991_2.fastq.gz	ftp.sra.ebi.ac.uk/vol1/run/ERR535/ERR5359991/Fixativ-Experiment-13_S53_L001_R1_001.fastq.gz;ftp.sra.ebi.ac.uk/vol1/run/ERR535/ERR5359991/Fixativ-Experiment-13_S53_L001_R2_001.fastq.gz
10w_NS_euk_Form_rep4	FE14_NS_euk_Formalin_10_weeks	10w	NS	euk	Formalin	rep4	PRJEB43307	SAMEA8136702	ERX5147182	ERR5359990	ftp.sra.ebi.ac.uk/vol1/fastq/ERR535/000/ERR5359990/ERR5359990_1.fastq.gz;ftp.sra.ebi.ac.uk/vol1/fastq/ERR535/000/ERR5359990/ERR5359990_2.fastq.gz	ftp.sra.ebi.ac.uk/vol1/run/ERR535/ERR5359990/Fixativ-Experiment-14_S54_L001_R1_001.fastq.gz;ftp.sra.ebi.ac.uk/vol1/run/ERR535/ERR5359990/Fixativ-Experiment-14_S54_L001_R2_001.fastq.gz
10w_NS_euk_Form_rep5	FE15_NS_euk_Formalin_10_weeks	10w	NS	euk	Formalin	rep5	PRJEB43307	SAMEA8136701	ERX5147181	ERR5359989	ftp.sra.ebi.ac.uk/vol1/fastq/ERR535/009/ERR5359989/ERR5359989_1.fastq.gz;ftp.sra.ebi.ac.uk/vol1/fastq/ERR535/009/ERR5359989/ERR5359989_2.fastq.gz	ftp.sra.ebi.ac.uk/vol1/run/ERR535/ERR5359989/Fixativ-Experiment-15_S55_L001_R1_001.fastq.gz;ftp.sra.ebi.ac.uk/vol1/run/ERR535/ERR5359989/Fixativ-Experiment-15_S55_L001_R2_001.fastq.gz
28w_NS_euk_Form_rep1	FE36_NS_euk_Formalin_28_weeks	28w	NS	euk	Formalin	rep1	PRJEB43307	SAMEA8136659	ERX5147041	ERR5359848	ftp.sra.ebi.ac.uk/vol1/fastq/ERR535/008/ERR5359848/ERR5359848_1.fastq.gz;ftp.sra.ebi.ac.uk/vol1/fastq/ERR535/008/ERR5359848/ERR5359848_2.fastq.gz	ftp.sra.ebi.ac.uk/vol1/run/ERR535/ERR5359848/FE_36_S79_L001_R1_001.fastq.gz;ftp.sra.ebi.ac.uk/vol1/run/ERR535/ERR5359848/FE_36_S79_L001_R2_001.fastq.gz
28w_NS_euk_Form_rep2	FE37_NS_euk_Formalin_28_weeks	28w	NS	euk	Formalin	rep2	PRJEB43307	SAMEA8136658	ERX5147040	ERR5359847	ftp.sra.ebi.ac.uk/vol1/fastq/ERR535/007/ERR5359847/ERR5359847_1.fastq.gz;ftp.sra.ebi.ac.uk/vol1/fastq/ERR535/007/ERR5359847/ERR5359847_2.fastq.gz	ftp.sra.ebi.ac.uk/vol1/run/ERR535/ERR5359847/FE_37_S91_L001_R1_001.fastq.gz;ftp.sra.ebi.ac.uk/vol1/run/ERR535/ERR5359847/FE_37_S91_L001_R2_001.fastq.gz
28w_NS_euk_Form_rep3	FE38_NS_euk_Formalin_28_weeks	28w	NS	euk	Formalin	rep3	PRJEB43307	SAMEA8136657	ERX5147039	ERR5359846	ftp.sra.ebi.ac.uk/vol1/fastq/ERR535/006/ERR5359846/ERR5359846_1.fastq.gz;ftp.sra.ebi.ac.uk/vol1/fastq/ERR535/006/ERR5359846/ERR5359846_2.fastq.gz	ftp.sra.ebi.ac.uk/vol1/run/ERR535/ERR5359846/FE_38_S8_L001_R1_001.fastq.gz;ftp.sra.ebi.ac.uk/vol1/run/ERR535/ERR5359846/FE_38_S8_L001_R2_001.fastq.gz
28w_NS_euk_Form_rep4	FE39_NS_euk_Formalin_28_weeks	28w	NS	euk	Formalin	rep4	PRJEB43307	SAMEA8136656	ERX5147038	ERR5359845	ftp.sra.ebi.ac.uk/vol1/fastq/ERR535/005/ERR5359845/ERR5359845_1.fastq.gz;ftp.sra.ebi.ac.uk/vol1/fastq/ERR535/005/ERR5359845/ERR5359845_2.fastq.gz	ftp.sra.ebi.ac.uk/vol1/run/ERR535/ERR5359845/FE_39_S20_L001_R1_001.fastq.gz;ftp.sra.ebi.ac.uk/vol1/run/ERR535/ERR5359845/FE_39_S20_L001_R2_001.fastq.gz
28w_NS_euk_Form_rep5	FE40_NS_euk_Formalin_28_weeks	28w	NS	euk	Formalin	rep5	PRJEB43307	SAMEA8136655	ERX5147037	ERR5359844	ftp.sra.ebi.ac.uk/vol1/fastq/ERR535/004/ERR5359844/ERR5359844_1.fastq.gz;ftp.sra.ebi.ac.uk/vol1/fastq/ERR535/004/ERR5359844/ERR5359844_2.fastq.gz	ftp.sra.ebi.ac.uk/vol1/run/ERR535/ERR5359844/FE_40_S32_L001_R1_001.fastq.gz;ftp.sra.ebi.ac.uk/vol1/run/ERR535/ERR5359844/FE_40_S32_L001_R2_001.fastq.gz
50w_NS_euk_Form_rep1	FE61_NS_euk_Formalin_50_weeks	50w	NS	euk	Formalin	rep1	PRJEB43307	SAMEA8136837	ERX5146996	ERR5359803	ftp.sra.ebi.ac.uk/vol1/fastq/ERR535/003/ERR5359803/ERR5359803_1.fastq.gz;ftp.sra.ebi.ac.uk/vol1/fastq/ERR535/003/ERR5359803/ERR5359803_2.fastq.gz	ftp.sra.ebi.ac.uk/vol1/run/ERR535/ERR5359803/FE-61_S45_L001_R1_001.fastq.gz;ftp.sra.ebi.ac.uk/vol1/run/ERR535/ERR5359803/FE-61_S45_L001_R2_001.fastq.gz
50w_NS_euk_Form_rep2	FE62_NS_euk_Formalin_50_weeks	50w	NS	euk	Formalin	rep2	PRJEB43307	SAMEA8136836	ERX5146995	ERR5359802	ftp.sra.ebi.ac.uk/vol1/fastq/ERR535/002/ERR5359802/ERR5359802_1.fastq.gz;ftp.sra.ebi.ac.uk/vol1/fastq/ERR535/002/ERR5359802/ERR5359802_2.fastq.gz	ftp.sra.ebi.ac.uk/vol1/run/ERR535/ERR5359802/FE-62_S53_L001_R1_001.fastq.gz;ftp.sra.ebi.ac.uk/vol1/run/ERR535/ERR5359802/FE-62_S53_L001_R2_001.fastq.gz
50w_NS_euk_Form_rep3	FE63_NS_euk_Formalin_50_weeks	50w	NS	euk	Formalin	rep3	PRJEB43307	SAMEA8136835	ERX5146994	ERR5359801	ftp.sra.ebi.ac.uk/vol1/fastq/ERR535/001/ERR5359801/ERR5359801_1.fastq.gz;ftp.sra.ebi.ac.uk/vol1/fastq/ERR535/001/ERR5359801/ERR5359801_2.fastq.gz	ftp.sra.ebi.ac.uk/vol1/run/ERR535/ERR5359801/FE-63_S61_L001_R1_001.fastq.gz;ftp.sra.ebi.ac.uk/vol1/run/ERR535/ERR5359801/FE-63_S61_L001_R2_001.fastq.gz
50w_NS_euk_Form_rep4	FE64_NS_euk_Formalin_50_weeks	50w	NS	euk	Formalin	rep4	PRJEB43307	SAMEA8136834	ERX5146993	ERR5359800	ftp.sra.ebi.ac.uk/vol1/fastq/ERR535/000/ERR5359800/ERR5359800_1.fastq.gz;ftp.sra.ebi.ac.uk/vol1/fastq/ERR535/000/ERR5359800/ERR5359800_2.fastq.gz	ftp.sra.ebi.ac.uk/vol1/run/ERR535/ERR5359800/FE-64_S2_L001_R1_001.fastq.gz;ftp.sra.ebi.ac.uk/vol1/run/ERR535/ERR5359800/FE-64_S2_L001_R2_001.fastq.gz
50w_NS_euk_Form_rep5	FE65_NS_euk_Formalin_50_weeks	50w	NS	euk	Formalin	rep5	PRJEB43307	SAMEA8136833	ERX5146992	ERR5359799	ftp.sra.ebi.ac.uk/vol1/fastq/ERR535/009/ERR5359799/ERR5359799_1.fastq.gz;ftp.sra.ebi.ac.uk/vol1/fastq/ERR535/009/ERR5359799/ERR5359799_2.fastq.gz	ftp.sra.ebi.ac.uk/vol1/run/ERR535/ERR5359799/FE-65_S12_L001_R1_001.fastq.gz;ftp.sra.ebi.ac.uk/vol1/run/ERR535/ERR5359799/FE-65_S12_L001_R2_001.fastq.gz
10w_PW_euk_Form_rep1	FE12_PW_euk_Formalin_10_weeks	10w	PW	euk	Formalin	rep1	PRJEB43307	SAMEA8136700	ERX5147180	ERR5359988	ftp.sra.ebi.ac.uk/vol1/fastq/ERR535/008/ERR5359988/ERR5359988_1.fastq.gz;ftp.sra.ebi.ac.uk/vol1/fastq/ERR535/008/ERR5359988/ERR5359988_2.fastq.gz	ftp.sra.ebi.ac.uk/vol1/run/ERR535/ERR5359988/FE12-Formalin-10weeks_S25_L001_R1_001.fastq.gz;ftp.sra.ebi.ac.uk/vol1/run/ERR535/ERR5359988/FE12-Formalin-10weeks_S25_L001_R2_001.fastq.gz
10w_PW_euk_Form_rep2	FE14_PW_euk_Formalin_10_weeks	10w	PW	euk	Formalin	rep2	PRJEB43307	SAMEA8136699	ERX5147179	ERR5359987	ftp.sra.ebi.ac.uk/vol1/fastq/ERR535/007/ERR5359987/ERR5359987_1.fastq.gz;ftp.sra.ebi.ac.uk/vol1/fastq/ERR535/007/ERR5359987/ERR5359987_2.fastq.gz	ftp.sra.ebi.ac.uk/vol1/run/ERR535/ERR5359987/FE14-Formalin-10weeks_S37_L001_R1_001.fastq.gz;ftp.sra.ebi.ac.uk/vol1/run/ERR535/ERR5359987/FE14-Formalin-10weeks_S37_L001_R2_001.fastq.gz
10w_NS_euk_PB_rep1	FE26_NS_euk_PBuffer_10_weeks	10w	NS	euk	Pbuffer	rep1	PRJEB43307	SAMEA8136688	ERX5147168	ERR5359976	ftp.sra.ebi.ac.uk/vol1/fastq/ERR535/006/ERR5359976/ERR5359976_1.fastq.gz;ftp.sra.ebi.ac.uk/vol1/fastq/ERR535/006/ERR5359976/ERR5359976_2.fastq.gz	ftp.sra.ebi.ac.uk/vol1/run/ERR535/ERR5359976/Fixativ-Experiment-26_S66_L001_R1_001.fastq.gz;ftp.sra.ebi.ac.uk/vol1/run/ERR535/ERR5359976/Fixativ-Experiment-26_S66_L001_R2_001.fastq.gz
10w_NS_euk_PB_rep2	FE27_NS_euk_PBuffer_10_weeks	10w	NS	euk	Pbuffer	rep2	PRJEB43307	SAMEA8136687	ERX5147167	ERR5359975	ftp.sra.ebi.ac.uk/vol1/fastq/ERR535/005/ERR5359975/ERR5359975_1.fastq.gz;ftp.sra.ebi.ac.uk/vol1/fastq/ERR535/005/ERR5359975/ERR5359975_2.fastq.gz	ftp.sra.ebi.ac.uk/vol1/run/ERR535/ERR5359975/Fixativ-Experiment-27_S67_L001_R1_001.fastq.gz;ftp.sra.ebi.ac.uk/vol1/run/ERR535/ERR5359975/Fixativ-Experiment-27_S67_L001_R2_001.fastq.gz
10w_NS_euk_PB_rep3	FE28_NS_euk_PBuffer_10_weeks	10w	NS	euk	Pbuffer	rep3	PRJEB43307	SAMEA8136686	ERX5147166	ERR5359974	ftp.sra.ebi.ac.uk/vol1/fastq/ERR535/004/ERR5359974/ERR5359974_1.fastq.gz;ftp.sra.ebi.ac.uk/vol1/fastq/ERR535/004/ERR5359974/ERR5359974_2.fastq.gz	ftp.sra.ebi.ac.uk/vol1/run/ERR535/ERR5359974/Fixativ-Experiment-28_S68_L001_R1_001.fastq.gz;ftp.sra.ebi.ac.uk/vol1/run/ERR535/ERR5359974/Fixativ-Experiment-28_S68_L001_R2_001.fastq.gz
10w_NS_euk_PB_rep4	FE29_NS_euk_PBuffer_10_weeks	10w	NS	euk	Pbuffer	rep4	PRJEB43307	SAMEA8136685	ERX5147165	ERR5359973	ftp.sra.ebi.ac.uk/vol1/fastq/ERR535/003/ERR5359973/ERR5359973_1.fastq.gz;ftp.sra.ebi.ac.uk/vol1/fastq/ERR535/003/ERR5359973/ERR5359973_2.fastq.gz	ftp.sra.ebi.ac.uk/vol1/run/ERR535/ERR5359973/Fixativ-Experiment-29_S69_L001_R1_001.fastq.gz;ftp.sra.ebi.ac.uk/vol1/run/ERR535/ERR5359973/Fixativ-Experiment-29_S69_L001_R2_001.fastq.gz
10w_NS_euk_PB_rep5	FE30_NS_euk_PBuffer_10_weeks	10w	NS	euk	Pbuffer	rep5	PRJEB43307	SAMEA8136684	ERX5147164	ERR5359972	ftp.sra.ebi.ac.uk/vol1/fastq/ERR535/002/ERR5359972/ERR5359972_1.fastq.gz;ftp.sra.ebi.ac.uk/vol1/fastq/ERR535/002/ERR5359972/ERR5359972_2.fastq.gz	ftp.sra.ebi.ac.uk/vol1/run/ERR535/ERR5359972/Fixativ-Experiment-30_S70_L001_R1_001.fastq.gz;ftp.sra.ebi.ac.uk/vol1/run/ERR535/ERR5359972/Fixativ-Experiment-30_S70_L001_R2_001.fastq.gz
28w_NS_euk_PB_rep1	FE51_NS_euk_PBuffer_28_weeks	28w	NS	euk	Pbuffer	rep1	PRJEB43307	SAMEA8136644	ERX5147026	ERR5359833	ftp.sra.ebi.ac.uk/vol1/fastq/ERR535/003/ERR5359833/ERR5359833_1.fastq.gz;ftp.sra.ebi.ac.uk/vol1/fastq/ERR535/003/ERR5359833/ERR5359833_2.fastq.gz	ftp.sra.ebi.ac.uk/vol1/run/ERR535/ERR5359833/FE_51_S69_L001_R1_001.fastq.gz;ftp.sra.ebi.ac.uk/vol1/run/ERR535/ERR5359833/FE_51_S69_L001_R2_001.fastq.gz
28w_NS_euk_PB_rep2	FE52_NS_euk_PBuffer_28_weeks	28w	NS	euk	Pbuffer	rep2	PRJEB43307	SAMEA8136643	ERX5147025	ERR5359832	ftp.sra.ebi.ac.uk/vol1/fastq/ERR535/002/ERR5359832/ERR5359832_1.fastq.gz;ftp.sra.ebi.ac.uk/vol1/fastq/ERR535/002/ERR5359832/ERR5359832_2.fastq.gz	ftp.sra.ebi.ac.uk/vol1/run/ERR535/ERR5359832/FE_52_S81_L001_R1_001.fastq.gz;ftp.sra.ebi.ac.uk/vol1/run/ERR535/ERR5359832/FE_52_S81_L001_R2_001.fastq.gz
28w_NS_euk_PB_rep3	FE53_NS_euk_PBuffer_28_weeks	28w	NS	euk	Pbuffer	rep3	PRJEB43307	SAMEA8136642	ERX5147024	ERR5359831	ftp.sra.ebi.ac.uk/vol1/fastq/ERR535/001/ERR5359831/ERR5359831_1.fastq.gz;ftp.sra.ebi.ac.uk/vol1/fastq/ERR535/001/ERR5359831/ERR5359831_2.fastq.gz	ftp.sra.ebi.ac.uk/vol1/run/ERR535/ERR5359831/FE_53_S93_L001_R1_001.fastq.gz;ftp.sra.ebi.ac.uk/vol1/run/ERR535/ERR5359831/FE_53_S93_L001_R2_001.fastq.gz
28w_NS_euk_PB_rep4	FE54_NS_euk_PBuffer_28_weeks	28w	NS	euk	Pbuffer	rep4	PRJEB43307	SAMEA8136641	ERX5147023	ERR5359830	ftp.sra.ebi.ac.uk/vol1/fastq/ERR535/000/ERR5359830/ERR5359830_1.fastq.gz;ftp.sra.ebi.ac.uk/vol1/fastq/ERR535/000/ERR5359830/ERR5359830_2.fastq.gz	ftp.sra.ebi.ac.uk/vol1/run/ERR535/ERR5359830/FE_54_S10_L001_R1_001.fastq.gz;ftp.sra.ebi.ac.uk/vol1/run/ERR535/ERR5359830/FE_54_S10_L001_R2_001.fastq.gz
28w_NS_euk_PB_rep5	FE55_NS_euk_PBuffer_28_weeks	28w	NS	euk	Pbuffer	rep5	PRJEB43307	SAMEA8136640	ERX5147022	ERR5359829	ftp.sra.ebi.ac.uk/vol1/fastq/ERR535/009/ERR5359829/ERR5359829_1.fastq.gz;ftp.sra.ebi.ac.uk/vol1/fastq/ERR535/009/ERR5359829/ERR5359829_2.fastq.gz	ftp.sra.ebi.ac.uk/vol1/run/ERR535/ERR5359829/FE_55_S22_L001_R1_001.fastq.gz;ftp.sra.ebi.ac.uk/vol1/run/ERR535/ERR5359829/FE_55_S22_L001_R2_001.fastq.gz
50w_NS_euk_PB_rep1	FE76_NS_euk_PBuffer_50_weeks	50w	NS	euk	Pbuffer	rep1	PRJEB43307	SAMEA8136822	ERX5146981	ERR5359788	ftp.sra.ebi.ac.uk/vol1/fastq/ERR535/008/ERR5359788/ERR5359788_1.fastq.gz;ftp.sra.ebi.ac.uk/vol1/fastq/ERR535/008/ERR5359788/ERR5359788_2.fastq.gz	ftp.sra.ebi.ac.uk/vol1/run/ERR535/ERR5359788/FE-76_S39_L001_R1_001.fastq.gz;ftp.sra.ebi.ac.uk/vol1/run/ERR535/ERR5359788/FE-76_S39_L001_R2_001.fastq.gz
50w_NS_euk_PB_rep2	FE77_NS_euk_PBuffer_50_weeks	50w	NS	euk	Pbuffer	rep2	PRJEB43307	SAMEA8136821	ERX5146980	ERR5359787	ftp.sra.ebi.ac.uk/vol1/fastq/ERR535/007/ERR5359787/ERR5359787_1.fastq.gz;ftp.sra.ebi.ac.uk/vol1/fastq/ERR535/007/ERR5359787/ERR5359787_2.fastq.gz	ftp.sra.ebi.ac.uk/vol1/run/ERR535/ERR5359787/FE-77_S47_L001_R1_001.fastq.gz;ftp.sra.ebi.ac.uk/vol1/run/ERR535/ERR5359787/FE-77_S47_L001_R2_001.fastq.gz
50w_NS_euk_PB_rep3	FE78_NS_euk_PBuffer_50_weeks	50w	NS	euk	Pbuffer	rep3	PRJEB43307	SAMEA8136820	ERX5146979	ERR5359786	ftp.sra.ebi.ac.uk/vol1/fastq/ERR535/006/ERR5359786/ERR5359786_1.fastq.gz;ftp.sra.ebi.ac.uk/vol1/fastq/ERR535/006/ERR5359786/ERR5359786_2.fastq.gz	ftp.sra.ebi.ac.uk/vol1/run/ERR535/ERR5359786/FE-78_S55_L001_R1_001.fastq.gz;ftp.sra.ebi.ac.uk/vol1/run/ERR535/ERR5359786/FE-78_S55_L001_R2_001.fastq.gz
50w_NS_euk_PB_rep4	FE79_NS_euk_PBuffer_50_weeks	50w	NS	euk	Pbuffer	rep4	PRJEB43307	SAMEA8136571	ERX5146978	ERR5359785	ftp.sra.ebi.ac.uk/vol1/fastq/ERR535/005/ERR5359785/ERR5359785_1.fastq.gz;ftp.sra.ebi.ac.uk/vol1/fastq/ERR535/005/ERR5359785/ERR5359785_2.fastq.gz	ftp.sra.ebi.ac.uk/vol1/run/ERR535/ERR5359785/FE-79_S63_L001_R1_001.fastq.gz;ftp.sra.ebi.ac.uk/vol1/run/ERR535/ERR5359785/FE-79_S63_L001_R2_001.fastq.gz
50w_NS_euk_PB_rep5	FE80_NS_euk_PBuffer_50_weeks	50w	NS	euk	Pbuffer	rep5	PRJEB43307	SAMEA8136570	ERX5146977	ERR5359784	ftp.sra.ebi.ac.uk/vol1/fastq/ERR535/004/ERR5359784/ERR5359784_1.fastq.gz;ftp.sra.ebi.ac.uk/vol1/fastq/ERR535/004/ERR5359784/ERR5359784_2.fastq.gz	ftp.sra.ebi.ac.uk/vol1/run/ERR535/ERR5359784/FE-80_S4_L001_R1_001.fastq.gz;ftp.sra.ebi.ac.uk/vol1/run/ERR535/ERR5359784/FE-80_S4_L001_R2_001.fastq.gz
10w_PW_euk_PB_rep1	FE26_PW_euk_PBuffer_10_weeks	10w	PW	euk	Pbuffer	rep1	PRJEB43307	SAMEA8136683	ERX5147163	ERR5359971	ftp.sra.ebi.ac.uk/vol1/fastq/ERR535/001/ERR5359971/ERR5359971_1.fastq.gz;ftp.sra.ebi.ac.uk/vol1/fastq/ERR535/001/ERR5359971/ERR5359971_2.fastq.gz	ftp.sra.ebi.ac.uk/vol1/run/ERR535/ERR5359971/FE26-PBuffer-10weeks_S73_L001_R1_001.fastq.gz;ftp.sra.ebi.ac.uk/vol1/run/ERR535/ERR5359971/FE26-PBuffer-10weeks_S73_L001_R2_001.fastq.gz
10w_PW_euk_PB_rep2	FE27_PW_euk_PBuffer_10_weeks	10w	PW	euk	Pbuffer	rep2	PRJEB43307	SAMEA8136682	ERX5147162	ERR5359970	ftp.sra.ebi.ac.uk/vol1/fastq/ERR535/000/ERR5359970/ERR5359970_1.fastq.gz;ftp.sra.ebi.ac.uk/vol1/fastq/ERR535/000/ERR5359970/ERR5359970_2.fastq.gz	ftp.sra.ebi.ac.uk/vol1/run/ERR535/ERR5359970/FE27-PBuffer-10weeks_S84_L001_R1_001.fastq.gz;ftp.sra.ebi.ac.uk/vol1/run/ERR535/ERR5359970/FE27-PBuffer-10weeks_S84_L001_R2_001.fastq.gz
10w_PW_euk_PB_rep3	FE28_PW_euk_PBuffer_10_weeks	10w	PW	euk	Pbuffer	rep3	PRJEB43307	SAMEA8136681	ERX5147259	ERR5360066	ftp.sra.ebi.ac.uk/vol1/fastq/ERR536/006/ERR5360066/ERR5360066_1.fastq.gz;ftp.sra.ebi.ac.uk/vol1/fastq/ERR536/006/ERR5360066/ERR5360066_2.fastq.gz	ftp.sra.ebi.ac.uk/vol1/run/ERR536/ERR5360066/FE28-PBuffer-10weeks_S4_L001_R1_001.fastq.gz;ftp.sra.ebi.ac.uk/vol1/run/ERR536/ERR5360066/FE28-PBuffer-10weeks_S4_L001_R2_001.fastq.gz
10w_PW_euk_PB_rep4	FE30_PW_euk_PBuffer_10_weeks	10w	PW	euk	Pbuffer	rep4	PRJEB43307	SAMEA8136680	ERX5147258	ERR5360065	ftp.sra.ebi.ac.uk/vol1/fastq/ERR536/005/ERR5360065/ERR5360065_1.fastq.gz;ftp.sra.ebi.ac.uk/vol1/fastq/ERR536/005/ERR5360065/ERR5360065_2.fastq.gz	ftp.sra.ebi.ac.uk/vol1/run/ERR536/ERR5360065/FE30-PBuffer-10weeks_S27_L001_R1_001.fastq.gz;ftp.sra.ebi.ac.uk/vol1/run/ERR536/ERR5360065/FE30-PBuffer-10weeks_S27_L001_R2_001.fastq.gz
28w_PW_euk_PW_rep1	FE51_PW_euk_PBuffer_28_weeks	28w	PW	euk	Pbuffer	rep1	PRJEB43307	SAMEA8136639	ERX5147021	ERR5359828	ftp.sra.ebi.ac.uk/vol1/fastq/ERR535/008/ERR5359828/ERR5359828_1.fastq.gz;ftp.sra.ebi.ac.uk/vol1/fastq/ERR535/008/ERR5359828/ERR5359828_2.fastq.gz	ftp.sra.ebi.ac.uk/vol1/run/ERR535/ERR5359828/FE51-PBuffer-28weeks_S29_L001_R1_001.fastq.gz;ftp.sra.ebi.ac.uk/vol1/run/ERR535/ERR5359828/FE51-PBuffer-28weeks_S29_L001_R2_001.fastq.gz
28w_PW_euk_PW_rep2	FE52_PW_euk_PBuffer_28_weeks	28w	PW	euk	Pbuffer	rep2	PRJEB43307	SAMEA8136638	ERX5147020	ERR5359827	ftp.sra.ebi.ac.uk/vol1/fastq/ERR535/007/ERR5359827/ERR5359827_1.fastq.gz;ftp.sra.ebi.ac.uk/vol1/fastq/ERR535/007/ERR5359827/ERR5359827_2.fastq.gz	ftp.sra.ebi.ac.uk/vol1/run/ERR535/ERR5359827/FE52-PBuffer-28weeks_S41_L001_R1_001.fastq.gz;ftp.sra.ebi.ac.uk/vol1/run/ERR535/ERR5359827/FE52-PBuffer-28weeks_S41_L001_R2_001.fastq.gz
28w_PW_euk_PW_rep3	FE53_PW_euk_PBuffer_28_weeks	28w	PW	euk	Pbuffer	rep3	PRJEB43307	SAMEA8136637	ERX5147019	ERR5359826	ftp.sra.ebi.ac.uk/vol1/fastq/ERR535/006/ERR5359826/ERR5359826_1.fastq.gz;ftp.sra.ebi.ac.uk/vol1/fastq/ERR535/006/ERR5359826/ERR5359826_2.fastq.gz	ftp.sra.ebi.ac.uk/vol1/run/ERR535/ERR5359826/FE53-PBuffer-28weeks_S53_L001_R1_001.fastq.gz;ftp.sra.ebi.ac.uk/vol1/run/ERR535/ERR5359826/FE53-PBuffer-28weeks_S53_L001_R2_001.fastq.gz
28w_PW_euk_PW_rep4	FE54_PW_euk_PBuffer_28_weeks	28w	PW	euk	Pbuffer	rep4	PRJEB43307	SAMEA8136636	ERX5147018	ERR5359825	ftp.sra.ebi.ac.uk/vol1/fastq/ERR535/005/ERR5359825/ERR5359825_1.fastq.gz;ftp.sra.ebi.ac.uk/vol1/fastq/ERR535/005/ERR5359825/ERR5359825_2.fastq.gz	ftp.sra.ebi.ac.uk/vol1/run/ERR535/ERR5359825/FE54-PBuffer-28weeks_S65_L001_R1_001.fastq.gz;ftp.sra.ebi.ac.uk/vol1/run/ERR535/ERR5359825/FE54-PBuffer-28weeks_S65_L001_R2_001.fastq.gz
28w_PW_euk_PW_rep5	FE55_PW_euk_PBuffer_28_weeks	28w	PW	euk	Pbuffer	rep5	PRJEB43307	SAMEA8136635	ERX5147017	ERR5359824	ftp.sra.ebi.ac.uk/vol1/fastq/ERR535/004/ERR5359824/ERR5359824_1.fastq.gz;ftp.sra.ebi.ac.uk/vol1/fastq/ERR535/004/ERR5359824/ERR5359824_2.fastq.gz	ftp.sra.ebi.ac.uk/vol1/run/ERR535/ERR5359824/FE55-PBuffer-28weeks_S76_L001_R1_001.fastq.gz;ftp.sra.ebi.ac.uk/vol1/run/ERR535/ERR5359824/FE55-PBuffer-28weeks_S76_L001_R2_001.fastq.gz
50w_PW_euk_PB_rep1	FE76_PW_euk_PBuffer_50_weeks	50w	PW	euk	Pbuffer	rep1	PRJEB43307	SAMEA8136569	ERX5146976	ERR5359783	ftp.sra.ebi.ac.uk/vol1/fastq/ERR535/003/ERR5359783/ERR5359783_1.fastq.gz;ftp.sra.ebi.ac.uk/vol1/fastq/ERR535/003/ERR5359783/ERR5359783_2.fastq.gz	ftp.sra.ebi.ac.uk/vol1/run/ERR535/ERR5359783/FE76-PBuffer-50weeks_S78_L001_R1_001.fastq.gz;ftp.sra.ebi.ac.uk/vol1/run/ERR535/ERR5359783/FE76-PBuffer-50weeks_S78_L001_R2_001.fastq.gz
50w_PW_euk_PB_rep2	FE77_PW_euk_PBuffer_50_weeks	50w	PW	euk	Pbuffer	rep2	PRJEB43307	SAMEA8136568	ERX5146975	ERR5359782	ftp.sra.ebi.ac.uk/vol1/fastq/ERR535/002/ERR5359782/ERR5359782_1.fastq.gz;ftp.sra.ebi.ac.uk/vol1/fastq/ERR535/002/ERR5359782/ERR5359782_2.fastq.gz	ftp.sra.ebi.ac.uk/vol1/run/ERR535/ERR5359782/FE77-PBuffer-50weeks_S89_L001_R1_001.fastq.gz;ftp.sra.ebi.ac.uk/vol1/run/ERR535/ERR5359782/FE77-PBuffer-50weeks_S89_L001_R2_001.fastq.gz
10w_NS_euk_DNAg_rep1	FE21_NS_euk_DNAgard_10_weeks	10w	NS	euk	DNAgard	rep1	PRJEB43307	SAMEA8136715	ERX5147195	ERR5360003	ftp.sra.ebi.ac.uk/vol1/fastq/ERR536/003/ERR5360003/ERR5360003_1.fastq.gz;ftp.sra.ebi.ac.uk/vol1/fastq/ERR536/003/ERR5360003/ERR5360003_2.fastq.gz	ftp.sra.ebi.ac.uk/vol1/run/ERR536/ERR5360003/Fixativ-Experiment-21_S61_L001_R1_001.fastq.gz;ftp.sra.ebi.ac.uk/vol1/run/ERR536/ERR5360003/Fixativ-Experiment-21_S61_L001_R2_001.fastq.gz
10w_NS_euk_DNAg_rep2	FE22_NS_euk_DNAgard_10_weeks	10w	NS	euk	DNAgard	rep2	PRJEB43307	SAMEA8136714	ERX5147194	ERR5360002	ftp.sra.ebi.ac.uk/vol1/fastq/ERR536/002/ERR5360002/ERR5360002_1.fastq.gz;ftp.sra.ebi.ac.uk/vol1/fastq/ERR536/002/ERR5360002/ERR5360002_2.fastq.gz	ftp.sra.ebi.ac.uk/vol1/run/ERR536/ERR5360002/Fixativ-Experiment-22_S62_L001_R1_001.fastq.gz;ftp.sra.ebi.ac.uk/vol1/run/ERR536/ERR5360002/Fixativ-Experiment-22_S62_L001_R2_001.fastq.gz
10w_NS_euk_DNAg_rep3	FE23_NS_euk_DNAgard_10_weeks	10w	NS	euk	DNAgard	rep3	PRJEB43307	SAMEA8136713	ERX5147193	ERR5360001	ftp.sra.ebi.ac.uk/vol1/fastq/ERR536/001/ERR5360001/ERR5360001_1.fastq.gz;ftp.sra.ebi.ac.uk/vol1/fastq/ERR536/001/ERR5360001/ERR5360001_2.fastq.gz	ftp.sra.ebi.ac.uk/vol1/run/ERR536/ERR5360001/Fixativ-Experiment-23_S63_L001_R1_001.fastq.gz;ftp.sra.ebi.ac.uk/vol1/run/ERR536/ERR5360001/Fixativ-Experiment-23_S63_L001_R2_001.fastq.gz
10w_NS_euk_DNAg_rep4	FE24_NS_euk_DNAgard_10_weeks	10w	NS	euk	DNAgard	rep4	PRJEB43307	SAMEA8136712	ERX5147192	ERR5360000	ftp.sra.ebi.ac.uk/vol1/fastq/ERR536/000/ERR5360000/ERR5360000_1.fastq.gz;ftp.sra.ebi.ac.uk/vol1/fastq/ERR536/000/ERR5360000/ERR5360000_2.fastq.gz	ftp.sra.ebi.ac.uk/vol1/run/ERR536/ERR5360000/Fixativ-Experiment-24_S64_L001_R1_001.fastq.gz;ftp.sra.ebi.ac.uk/vol1/run/ERR536/ERR5360000/Fixativ-Experiment-24_S64_L001_R2_001.fastq.gz
10w_NS_euk_DNAg_rep5	FE25_NS_euk_DNAgard_10_weeks	10w	NS	euk	DNAgard	rep5	PRJEB43307	SAMEA8136711	ERX5147191	ERR5359999	ftp.sra.ebi.ac.uk/vol1/fastq/ERR535/009/ERR5359999/ERR5359999_1.fastq.gz;ftp.sra.ebi.ac.uk/vol1/fastq/ERR535/009/ERR5359999/ERR5359999_2.fastq.gz	ftp.sra.ebi.ac.uk/vol1/run/ERR535/ERR5359999/Fixativ-Experiment-25_S65_L001_R1_001.fastq.gz;ftp.sra.ebi.ac.uk/vol1/run/ERR535/ERR5359999/Fixativ-Experiment-25_S65_L001_R2_001.fastq.gz
28w_NS_euk_DNAg_rep1	FE46_NS_euk_DNAgard_28_weeks	28w	NS	euk	DNAgard	rep1	PRJEB43307	SAMEA8136669	ERX5147051	ERR5359858	ftp.sra.ebi.ac.uk/vol1/fastq/ERR535/008/ERR5359858/ERR5359858_1.fastq.gz;ftp.sra.ebi.ac.uk/vol1/fastq/ERR535/008/ERR5359858/ERR5359858_2.fastq.gz	ftp.sra.ebi.ac.uk/vol1/run/ERR535/ERR5359858/FE_46_S9_L001_R1_001.fastq.gz;ftp.sra.ebi.ac.uk/vol1/run/ERR535/ERR5359858/FE_46_S9_L001_R2_001.fastq.gz
28w_NS_euk_DNAg_rep2	FE47_NS_euk_DNAgard_28_weeks	28w	NS	euk	DNAgard	rep2	PRJEB43307	SAMEA8136668	ERX5147050	ERR5359857	ftp.sra.ebi.ac.uk/vol1/fastq/ERR535/007/ERR5359857/ERR5359857_1.fastq.gz;ftp.sra.ebi.ac.uk/vol1/fastq/ERR535/007/ERR5359857/ERR5359857_2.fastq.gz	ftp.sra.ebi.ac.uk/vol1/run/ERR535/ERR5359857/FE_47_S21_L001_R1_001.fastq.gz;ftp.sra.ebi.ac.uk/vol1/run/ERR535/ERR5359857/FE_47_S21_L001_R2_001.fastq.gz
28w_NS_euk_DNAg_rep3	FE48_NS_euk_DNAgard_28_weeks	28w	NS	euk	DNAgard	rep3	PRJEB43307	SAMEA8136667	ERX5147049	ERR5359856	ftp.sra.ebi.ac.uk/vol1/fastq/ERR535/006/ERR5359856/ERR5359856_1.fastq.gz;ftp.sra.ebi.ac.uk/vol1/fastq/ERR535/006/ERR5359856/ERR5359856_2.fastq.gz	ftp.sra.ebi.ac.uk/vol1/run/ERR535/ERR5359856/FE_48_S33_L001_R1_001.fastq.gz;ftp.sra.ebi.ac.uk/vol1/run/ERR535/ERR5359856/FE_48_S33_L001_R2_001.fastq.gz
28w_NS_euk_DNAg_rep4	FE49_NS_euk_DNAgard_28_weeks	28w	NS	euk	DNAgard	rep4	PRJEB43307	SAMEA8136666	ERX5147048	ERR5359855	ftp.sra.ebi.ac.uk/vol1/fastq/ERR535/005/ERR5359855/ERR5359855_1.fastq.gz;ftp.sra.ebi.ac.uk/vol1/fastq/ERR535/005/ERR5359855/ERR5359855_2.fastq.gz	ftp.sra.ebi.ac.uk/vol1/run/ERR535/ERR5359855/FE_49_S45_L001_R1_001.fastq.gz;ftp.sra.ebi.ac.uk/vol1/run/ERR535/ERR5359855/FE_49_S45_L001_R2_001.fastq.gz
28w_NS_euk_DNAg_rep5	FE50_NS_euk_DNAgard_28_weeks	28w	NS	euk	DNAgard	rep5	PRJEB43307	SAMEA8136665	ERX5147047	ERR5359854	ftp.sra.ebi.ac.uk/vol1/fastq/ERR535/004/ERR5359854/ERR5359854_1.fastq.gz;ftp.sra.ebi.ac.uk/vol1/fastq/ERR535/004/ERR5359854/ERR5359854_2.fastq.gz	ftp.sra.ebi.ac.uk/vol1/run/ERR535/ERR5359854/FE_50_S57_L001_R1_001.fastq.gz;ftp.sra.ebi.ac.uk/vol1/run/ERR535/ERR5359854/FE_50_S57_L001_R2_001.fastq.gz
50w_NS_euk_DNAg_rep1	FE71_NS_euk_DNAgard_50_weeks	50w	NS	euk	DNAgard	rep1	PRJEB43307	SAMEA8136847	ERX5147006	ERR5359813	ftp.sra.ebi.ac.uk/vol1/fastq/ERR535/003/ERR5359813/ERR5359813_1.fastq.gz;ftp.sra.ebi.ac.uk/vol1/fastq/ERR535/003/ERR5359813/ERR5359813_2.fastq.gz	ftp.sra.ebi.ac.uk/vol1/run/ERR535/ERR5359813/FE-71_S62_L001_R1_001.fastq.gz;ftp.sra.ebi.ac.uk/vol1/run/ERR535/ERR5359813/FE-71_S62_L001_R2_001.fastq.gz
50w_NS_euk_DNAg_rep2	FE72_NS_euk_DNAgard_50_weeks	50w	NS	euk	DNAgard	rep2	PRJEB43307	SAMEA8136846	ERX5147005	ERR5359812	ftp.sra.ebi.ac.uk/vol1/fastq/ERR535/002/ERR5359812/ERR5359812_1.fastq.gz;ftp.sra.ebi.ac.uk/vol1/fastq/ERR535/002/ERR5359812/ERR5359812_2.fastq.gz	ftp.sra.ebi.ac.uk/vol1/run/ERR535/ERR5359812/FE-72_S3_L001_R1_001.fastq.gz;ftp.sra.ebi.ac.uk/vol1/run/ERR535/ERR5359812/FE-72_S3_L001_R2_001.fastq.gz
50w_NS_euk_DNAg_rep3	FE73_NS_euk_DNAgard_50_weeks	50w	NS	euk	DNAgard	rep3	PRJEB43307	SAMEA8136845	ERX5147004	ERR5359811	ftp.sra.ebi.ac.uk/vol1/fastq/ERR535/001/ERR5359811/ERR5359811_1.fastq.gz;ftp.sra.ebi.ac.uk/vol1/fastq/ERR535/001/ERR5359811/ERR5359811_2.fastq.gz	ftp.sra.ebi.ac.uk/vol1/run/ERR535/ERR5359811/FE-73_S13_L001_R1_001.fastq.gz;ftp.sra.ebi.ac.uk/vol1/run/ERR535/ERR5359811/FE-73_S13_L001_R2_001.fastq.gz
50w_NS_euk_DNAg_rep4	FE74_NS_euk_DNAgard_50_weeks	50w	NS	euk	DNAgard	rep4	PRJEB43307	SAMEA8136844	ERX5147003	ERR5359810	ftp.sra.ebi.ac.uk/vol1/fastq/ERR535/000/ERR5359810/ERR5359810_1.fastq.gz;ftp.sra.ebi.ac.uk/vol1/fastq/ERR535/000/ERR5359810/ERR5359810_2.fastq.gz	ftp.sra.ebi.ac.uk/vol1/run/ERR535/ERR5359810/FE-74_S22_L001_R1_001.fastq.gz;ftp.sra.ebi.ac.uk/vol1/run/ERR535/ERR5359810/FE-74_S22_L001_R2_001.fastq.gz
50w_NS_euk_DNAg_rep5	FE75_NS_euk_DNAgard_50_weeks	50w	NS	euk	DNAgard	rep5	PRJEB43307	SAMEA8136843	ERX5147002	ERR5359809	ftp.sra.ebi.ac.uk/vol1/fastq/ERR535/009/ERR5359809/ERR5359809_1.fastq.gz;ftp.sra.ebi.ac.uk/vol1/fastq/ERR535/009/ERR5359809/ERR5359809_2.fastq.gz	ftp.sra.ebi.ac.uk/vol1/run/ERR535/ERR5359809/FE-75_S31_L001_R1_001.fastq.gz;ftp.sra.ebi.ac.uk/vol1/run/ERR535/ERR5359809/FE-75_S31_L001_R2_001.fastq.gz
10w_PW_euk_DNAg_rep1	FE21_PW_euk_DNAgard_10_weeks	10w	PW	euk	DNAgard	rep1	PRJEB43307	SAMEA8136710	ERX5147190	ERR5359998	ftp.sra.ebi.ac.uk/vol1/fastq/ERR535/008/ERR5359998/ERR5359998_1.fastq.gz;ftp.sra.ebi.ac.uk/vol1/fastq/ERR535/008/ERR5359998/ERR5359998_2.fastq.gz	ftp.sra.ebi.ac.uk/vol1/run/ERR535/ERR5359998/FE21-DNAgard-10weeks_S15_L001_R1_001.fastq.gz;ftp.sra.ebi.ac.uk/vol1/run/ERR535/ERR5359998/FE21-DNAgard-10weeks_S15_L001_R2_001.fastq.gz
10w_PW_euk_DNAg_rep2	FE22_PW_euk_DNAgard_10_weeks	10w	PW	euk	DNAgard	rep2	PRJEB43307	SAMEA8136709	ERX5147189	ERR5359997	ftp.sra.ebi.ac.uk/vol1/fastq/ERR535/007/ERR5359997/ERR5359997_1.fastq.gz;ftp.sra.ebi.ac.uk/vol1/fastq/ERR535/007/ERR5359997/ERR5359997_2.fastq.gz	ftp.sra.ebi.ac.uk/vol1/run/ERR535/ERR5359997/FE22-DNAgard-10weeks_S26_L001_R1_001.fastq.gz;ftp.sra.ebi.ac.uk/vol1/run/ERR535/ERR5359997/FE22-DNAgard-10weeks_S26_L001_R2_001.fastq.gz
10w_PW_euk_DNAg_rep3	FE23_PW_euk_DNAgard_10_weeks	10w	PW	euk	DNAgard	rep3	PRJEB43307	SAMEA8136708	ERX5147188	ERR5359996	ftp.sra.ebi.ac.uk/vol1/fastq/ERR535/006/ERR5359996/ERR5359996_1.fastq.gz;ftp.sra.ebi.ac.uk/vol1/fastq/ERR535/006/ERR5359996/ERR5359996_2.fastq.gz	ftp.sra.ebi.ac.uk/vol1/run/ERR535/ERR5359996/FE23-DNAgard-10weeks_S38_L001_R1_001.fastq.gz;ftp.sra.ebi.ac.uk/vol1/run/ERR535/ERR5359996/FE23-DNAgard-10weeks_S38_L001_R2_001.fastq.gz
10w_PW_euk_DNAg_rep4	FE24_PW_euk_DNAgard_10_weeks	10w	PW	euk	DNAgard	rep4	PRJEB43307	SAMEA8136707	ERX5147187	ERR5359995	ftp.sra.ebi.ac.uk/vol1/fastq/ERR535/005/ERR5359995/ERR5359995_1.fastq.gz;ftp.sra.ebi.ac.uk/vol1/fastq/ERR535/005/ERR5359995/ERR5359995_2.fastq.gz	ftp.sra.ebi.ac.uk/vol1/run/ERR535/ERR5359995/FE24-DNAgard-10weeks_S50_L001_R1_001.fastq.gz;ftp.sra.ebi.ac.uk/vol1/run/ERR535/ERR5359995/FE24-DNAgard-10weeks_S50_L001_R2_001.fastq.gz
10w_PW_euk_DNAg_rep5	FE25_PW_euk_DNAgard_10_weeks	10w	PW	euk	DNAgard	rep5	PRJEB43307	SAMEA8136706	ERX5147186	ERR5359994	ftp.sra.ebi.ac.uk/vol1/fastq/ERR535/004/ERR5359994/ERR5359994_1.fastq.gz;ftp.sra.ebi.ac.uk/vol1/fastq/ERR535/004/ERR5359994/ERR5359994_2.fastq.gz	ftp.sra.ebi.ac.uk/vol1/run/ERR535/ERR5359994/FE25-DNAgard-10weeks_S62_L001_R1_001.fastq.gz;ftp.sra.ebi.ac.uk/vol1/run/ERR535/ERR5359994/FE25-DNAgard-10weeks_S62_L001_R2_001.fastq.gz
28w_PW_euk_DNAg_rep1	FE46_PW_euk_DNAgard_28_weeks	28w	PW	euk	DNAgard	rep1	PRJEB43307	SAMEA8136664	ERX5147046	ERR5359853	ftp.sra.ebi.ac.uk/vol1/fastq/ERR535/003/ERR5359853/ERR5359853_1.fastq.gz;ftp.sra.ebi.ac.uk/vol1/fastq/ERR535/003/ERR5359853/ERR5359853_2.fastq.gz	ftp.sra.ebi.ac.uk/vol1/run/ERR535/ERR5359853/FE46-DNAgard-28weeks_S64_L001_R1_001.fastq.gz;ftp.sra.ebi.ac.uk/vol1/run/ERR535/ERR5359853/FE46-DNAgard-28weeks_S64_L001_R2_001.fastq.gz
28w_PW_euk_DNAg_rep2	FE47_PW_euk_DNAgard_28_weeks	28w	PW	euk	DNAgard	rep2	PRJEB43307	SAMEA8136663	ERX5147045	ERR5359852	ftp.sra.ebi.ac.uk/vol1/fastq/ERR535/002/ERR5359852/ERR5359852_1.fastq.gz;ftp.sra.ebi.ac.uk/vol1/fastq/ERR535/002/ERR5359852/ERR5359852_2.fastq.gz	ftp.sra.ebi.ac.uk/vol1/run/ERR535/ERR5359852/FE47-DNAgard-28weeks_S75_L001_R1_001.fastq.gz;ftp.sra.ebi.ac.uk/vol1/run/ERR535/ERR5359852/FE47-DNAgard-28weeks_S75_L001_R2_001.fastq.gz
28w_PW_euk_DNAg_rep3	FE48_PW_euk_DNAgard_28_weeks	28w	PW	euk	DNAgard	rep3	PRJEB43307	SAMEA8136662	ERX5147044	ERR5359851	ftp.sra.ebi.ac.uk/vol1/fastq/ERR535/001/ERR5359851/ERR5359851_1.fastq.gz;ftp.sra.ebi.ac.uk/vol1/fastq/ERR535/001/ERR5359851/ERR5359851_2.fastq.gz	ftp.sra.ebi.ac.uk/vol1/run/ERR535/ERR5359851/FE48-DNAgard-28weeks_S86_L001_R1_001.fastq.gz;ftp.sra.ebi.ac.uk/vol1/run/ERR535/ERR5359851/FE48-DNAgard-28weeks_S86_L001_R2_001.fastq.gz
28w_PW_euk_DNAg_rep4	FE49_PW_euk_DNAgard_28_weeks	28w	PW	euk	DNAgard	rep4	PRJEB43307	SAMEA8136661	ERX5147043	ERR5359850	ftp.sra.ebi.ac.uk/vol1/fastq/ERR535/000/ERR5359850/ERR5359850_1.fastq.gz;ftp.sra.ebi.ac.uk/vol1/fastq/ERR535/000/ERR5359850/ERR5359850_2.fastq.gz	ftp.sra.ebi.ac.uk/vol1/run/ERR535/ERR5359850/FE49-DNAgard-28weeks_S6_L001_R1_001.fastq.gz;ftp.sra.ebi.ac.uk/vol1/run/ERR535/ERR5359850/FE49-DNAgard-28weeks_S6_L001_R2_001.fastq.gz
28w_PW_euk_DNAg_rep5	FE50_PW_euk_DNAgard_28_weeks	28w	PW	euk	DNAgard	rep5	PRJEB43307	SAMEA8136660	ERX5147042	ERR5359849	ftp.sra.ebi.ac.uk/vol1/fastq/ERR535/009/ERR5359849/ERR5359849_1.fastq.gz;ftp.sra.ebi.ac.uk/vol1/fastq/ERR535/009/ERR5359849/ERR5359849_2.fastq.gz	ftp.sra.ebi.ac.uk/vol1/run/ERR535/ERR5359849/FE50-DNAgard-28weeks_S17_L001_R1_001.fastq.gz;ftp.sra.ebi.ac.uk/vol1/run/ERR535/ERR5359849/FE50-DNAgard-28weeks_S17_L001_R2_001.fastq.gz
50w_PW_euk_DNAg_rep1	FE71_PW_euk_DNAgard_50_weeks	50w	PW	euk	DNAgard	rep1	PRJEB43307	SAMEA8136842	ERX5147001	ERR5359808	ftp.sra.ebi.ac.uk/vol1/fastq/ERR535/008/ERR5359808/ERR5359808_1.fastq.gz;ftp.sra.ebi.ac.uk/vol1/fastq/ERR535/008/ERR5359808/ERR5359808_2.fastq.gz	ftp.sra.ebi.ac.uk/vol1/run/ERR535/ERR5359808/FE71-DNAgard-50weeks_S19_L001_R1_001.fastq.gz;ftp.sra.ebi.ac.uk/vol1/run/ERR535/ERR5359808/FE71-DNAgard-50weeks_S19_L001_R2_001.fastq.gz
50w_PW_euk_DNAg_rep2	FE72_PW_euk_DNAgard_50_weeks	50w	PW	euk	DNAgard	rep2	PRJEB43307	SAMEA8136841	ERX5147000	ERR5359807	ftp.sra.ebi.ac.uk/vol1/fastq/ERR535/007/ERR5359807/ERR5359807_1.fastq.gz;ftp.sra.ebi.ac.uk/vol1/fastq/ERR535/007/ERR5359807/ERR5359807_2.fastq.gz	ftp.sra.ebi.ac.uk/vol1/run/ERR535/ERR5359807/FE72-DNAgard-50weeks_S31_L001_R1_001.fastq.gz;ftp.sra.ebi.ac.uk/vol1/run/ERR535/ERR5359807/FE72-DNAgard-50weeks_S31_L001_R2_001.fastq.gz
50w_PW_euk_DNAg_rep3	FE73_PW_euk_DNAgard_50_weeks	50w	PW	euk	DNAgard	rep3	PRJEB43307	SAMEA8136840	ERX5146999	ERR5359806	ftp.sra.ebi.ac.uk/vol1/fastq/ERR535/006/ERR5359806/ERR5359806_1.fastq.gz;ftp.sra.ebi.ac.uk/vol1/fastq/ERR535/006/ERR5359806/ERR5359806_2.fastq.gz	ftp.sra.ebi.ac.uk/vol1/run/ERR535/ERR5359806/FE73-DNAgard-50weeks_S43_L001_R1_001.fastq.gz;ftp.sra.ebi.ac.uk/vol1/run/ERR535/ERR5359806/FE73-DNAgard-50weeks_S43_L001_R2_001.fastq.gz
50w_PW_euk_DNAg_rep4	FE74_PW_euk_DNAgard_50_weeks	50w	PW	euk	DNAgard	rep4	PRJEB43307	SAMEA8136839	ERX5146998	ERR5359805	ftp.sra.ebi.ac.uk/vol1/fastq/ERR535/005/ERR5359805/ERR5359805_1.fastq.gz;ftp.sra.ebi.ac.uk/vol1/fastq/ERR535/005/ERR5359805/ERR5359805_2.fastq.gz	ftp.sra.ebi.ac.uk/vol1/run/ERR535/ERR5359805/FE74-DNAgard-50weeks_S55_L001_R1_001.fastq.gz;ftp.sra.ebi.ac.uk/vol1/run/ERR535/ERR5359805/FE74-DNAgard-50weeks_S55_L001_R2_001.fastq.gz
50w_PW_euk_DNAg_rep5	FE75_PW_euk_DNAgard_50_weeks	50w	PW	euk	DNAgard	rep5	PRJEB43307	SAMEA8136838	ERX5146997	ERR5359804	ftp.sra.ebi.ac.uk/vol1/fastq/ERR535/004/ERR5359804/ERR5359804_1.fastq.gz;ftp.sra.ebi.ac.uk/vol1/fastq/ERR535/004/ERR5359804/ERR5359804_2.fastq.gz	ftp.sra.ebi.ac.uk/vol1/run/ERR535/ERR5359804/FE75-DNAgard-50weeks_S67_L001_R1_001.fastq.gz;ftp.sra.ebi.ac.uk/vol1/run/ERR535/ERR5359804/FE75-DNAgard-50weeks_S67_L001_R2_001.fastq.gz
10w_NS_euk_RNAl_rep1	FE16_NS_euk_RNAlater_10_weeks	10w	NS	euk	RNAlater	rep1	PRJEB43307	SAMEA8136679	ERX5147257	ERR5359868	ftp.sra.ebi.ac.uk/vol1/fastq/ERR535/008/ERR5359868/ERR5359868_1.fastq.gz;ftp.sra.ebi.ac.uk/vol1/fastq/ERR535/008/ERR5359868/ERR5359868_2.fastq.gz	ftp.sra.ebi.ac.uk/vol1/run/ERR535/ERR5359868/Fixativ-Experiment-16_S56_L001_R1_001.fastq.gz;ftp.sra.ebi.ac.uk/vol1/run/ERR535/ERR5359868/Fixativ-Experiment-16_S56_L001_R2_001.fastq.gz
10w_NS_euk_RNAl_rep2	FE17_NS_euk_RNAlater_10_weeks	10w	NS	euk	RNAlater	rep2	PRJEB43307	SAMEA8136678	ERX5147060	ERR5359867	ftp.sra.ebi.ac.uk/vol1/fastq/ERR535/007/ERR5359867/ERR5359867_1.fastq.gz;ftp.sra.ebi.ac.uk/vol1/fastq/ERR535/007/ERR5359867/ERR5359867_2.fastq.gz	ftp.sra.ebi.ac.uk/vol1/run/ERR535/ERR5359867/Fixativ-Experiment-17_S57_L001_R1_001.fastq.gz;ftp.sra.ebi.ac.uk/vol1/run/ERR535/ERR5359867/Fixativ-Experiment-17_S57_L001_R2_001.fastq.gz
10w_NS_euk_RNAl_rep3	FE18_NS_euk_RNAlater_10_weeks	10w	NS	euk	RNAlater	rep3	PRJEB43307	SAMEA8136677	ERX5147059	ERR5359866	ftp.sra.ebi.ac.uk/vol1/fastq/ERR535/006/ERR5359866/ERR5359866_1.fastq.gz;ftp.sra.ebi.ac.uk/vol1/fastq/ERR535/006/ERR5359866/ERR5359866_2.fastq.gz	ftp.sra.ebi.ac.uk/vol1/run/ERR535/ERR5359866/Fixativ-Experiment-18_S58_L001_R1_001.fastq.gz;ftp.sra.ebi.ac.uk/vol1/run/ERR535/ERR5359866/Fixativ-Experiment-18_S58_L001_R2_001.fastq.gz
10w_NS_euk_RNAl_rep4	FE19_NS_euk_RNAlater_10_weeks	10w	NS	euk	RNAlater	rep4	PRJEB43307	SAMEA8136676	ERX5147058	ERR5359865	ftp.sra.ebi.ac.uk/vol1/fastq/ERR535/005/ERR5359865/ERR5359865_1.fastq.gz;ftp.sra.ebi.ac.uk/vol1/fastq/ERR535/005/ERR5359865/ERR5359865_2.fastq.gz	ftp.sra.ebi.ac.uk/vol1/run/ERR535/ERR5359865/Fixativ-Experiment-19_S59_L001_R1_001.fastq.gz;ftp.sra.ebi.ac.uk/vol1/run/ERR535/ERR5359865/Fixativ-Experiment-19_S59_L001_R2_001.fastq.gz
10w_NS_euk_RNAl_rep5	FE20_NS_euk_RNAlater_10_weeks	10w	NS	euk	RNAlater	rep5	PRJEB43307	SAMEA8136675	ERX5147057	ERR5359864	ftp.sra.ebi.ac.uk/vol1/fastq/ERR535/004/ERR5359864/ERR5359864_1.fastq.gz;ftp.sra.ebi.ac.uk/vol1/fastq/ERR535/004/ERR5359864/ERR5359864_2.fastq.gz	ftp.sra.ebi.ac.uk/vol1/run/ERR535/ERR5359864/Fixativ-Experiment-20_S60_L001_R1_001.fastq.gz;ftp.sra.ebi.ac.uk/vol1/run/ERR535/ERR5359864/Fixativ-Experiment-20_S60_L001_R2_001.fastq.gz
28w_NS_euk_RNAl_rep1	FE41_NS_euk_RNAlater_28_weeks	28w	NS	euk	RNAlater	rep1	PRJEB43307	SAMEA8136634	ERX5147016	ERR5359823	ftp.sra.ebi.ac.uk/vol1/fastq/ERR535/003/ERR5359823/ERR5359823_1.fastq.gz;ftp.sra.ebi.ac.uk/vol1/fastq/ERR535/003/ERR5359823/ERR5359823_2.fastq.gz	ftp.sra.ebi.ac.uk/vol1/run/ERR535/ERR5359823/FE_41_S44_L001_R1_001.fastq.gz;ftp.sra.ebi.ac.uk/vol1/run/ERR535/ERR5359823/FE_41_S44_L001_R2_001.fastq.gz
28w_NS_euk_RNAl_rep2	FE42_NS_euk_RNAlater_28_weeks	28w	NS	euk	RNAlater	rep2	PRJEB43307	SAMEA8136633	ERX5147015	ERR5359822	ftp.sra.ebi.ac.uk/vol1/fastq/ERR535/002/ERR5359822/ERR5359822_1.fastq.gz;ftp.sra.ebi.ac.uk/vol1/fastq/ERR535/002/ERR5359822/ERR5359822_2.fastq.gz	ftp.sra.ebi.ac.uk/vol1/run/ERR535/ERR5359822/FE_42_S56_L001_R1_001.fastq.gz;ftp.sra.ebi.ac.uk/vol1/run/ERR535/ERR5359822/FE_42_S56_L001_R2_001.fastq.gz
28w_NS_euk_RNAl_rep3	FE43_NS_euk_RNAlater_28_weeks	28w	NS	euk	RNAlater	rep3	PRJEB43307	SAMEA8136632	ERX5147014	ERR5359821	ftp.sra.ebi.ac.uk/vol1/fastq/ERR535/001/ERR5359821/ERR5359821_1.fastq.gz;ftp.sra.ebi.ac.uk/vol1/fastq/ERR535/001/ERR5359821/ERR5359821_2.fastq.gz	ftp.sra.ebi.ac.uk/vol1/run/ERR535/ERR5359821/FE_43_S68_L001_R1_001.fastq.gz;ftp.sra.ebi.ac.uk/vol1/run/ERR535/ERR5359821/FE_43_S68_L001_R2_001.fastq.gz
28w_NS_euk_RNAl_rep4	FE44_NS_euk_RNAlater_28_weeks	28w	NS	euk	RNAlater	rep4	PRJEB43307	SAMEA8136631	ERX5147013	ERR5359820	ftp.sra.ebi.ac.uk/vol1/fastq/ERR535/000/ERR5359820/ERR5359820_1.fastq.gz;ftp.sra.ebi.ac.uk/vol1/fastq/ERR535/000/ERR5359820/ERR5359820_2.fastq.gz	ftp.sra.ebi.ac.uk/vol1/run/ERR535/ERR5359820/FE_44_S80_L001_R1_001.fastq.gz;ftp.sra.ebi.ac.uk/vol1/run/ERR535/ERR5359820/FE_44_S80_L001_R2_001.fastq.gz
28w_NS_euk_RNAl_rep5	FE45_NS_euk_RNAlater_28_weeks	28w	NS	euk	RNAlater	rep5	PRJEB43307	SAMEA8136630	ERX5147012	ERR5359819	ftp.sra.ebi.ac.uk/vol1/fastq/ERR535/009/ERR5359819/ERR5359819_1.fastq.gz;ftp.sra.ebi.ac.uk/vol1/fastq/ERR535/009/ERR5359819/ERR5359819_2.fastq.gz	ftp.sra.ebi.ac.uk/vol1/run/ERR535/ERR5359819/FE_45_S92_L001_R1_001.fastq.gz;ftp.sra.ebi.ac.uk/vol1/run/ERR535/ERR5359819/FE_45_S92_L001_R2_001.fastq.gz
50w_NS_euk_RNAl_rep1	FE66_NS_euk_RNAlater_50_weeks	50w	NS	euk	RNAlater	rep1	PRJEB43307	SAMEA8136567	ERX5146974	ERR5359781	ftp.sra.ebi.ac.uk/vol1/fastq/ERR535/001/ERR5359781/ERR5359781_1.fastq.gz;ftp.sra.ebi.ac.uk/vol1/fastq/ERR535/001/ERR5359781/ERR5359781_2.fastq.gz	ftp.sra.ebi.ac.uk/vol1/run/ERR535/ERR5359781/FE-66_S21_L001_R1_001.fastq.gz;ftp.sra.ebi.ac.uk/vol1/run/ERR535/ERR5359781/FE-66_S21_L001_R2_001.fastq.gz
50w_NS_euk_RNAl_rep2	FE67_NS_euk_RNAlater_50_weeks	50w	NS	euk	RNAlater	rep2	PRJEB43307	SAMEA8136566	ERX5146973	ERR5359780	ftp.sra.ebi.ac.uk/vol1/fastq/ERR535/000/ERR5359780/ERR5359780_1.fastq.gz;ftp.sra.ebi.ac.uk/vol1/fastq/ERR535/000/ERR5359780/ERR5359780_2.fastq.gz	ftp.sra.ebi.ac.uk/vol1/run/ERR535/ERR5359780/FE-67_S30_L001_R1_001.fastq.gz;ftp.sra.ebi.ac.uk/vol1/run/ERR535/ERR5359780/FE-67_S30_L001_R2_001.fastq.gz
50w_NS_euk_RNAl_rep3	FE68_NS_euk_RNAlater_50_weeks	50w	NS	euk	RNAlater	rep3	PRJEB43307	SAMEA8136565	ERX5146972	ERR5359779	ftp.sra.ebi.ac.uk/vol1/fastq/ERR535/009/ERR5359779/ERR5359779_1.fastq.gz;ftp.sra.ebi.ac.uk/vol1/fastq/ERR535/009/ERR5359779/ERR5359779_2.fastq.gz	ftp.sra.ebi.ac.uk/vol1/run/ERR535/ERR5359779/FE-68_S38_L001_R1_001.fastq.gz;ftp.sra.ebi.ac.uk/vol1/run/ERR535/ERR5359779/FE-68_S38_L001_R2_001.fastq.gz
50w_NS_euk_RNAl_rep4	FE69_NS_euk_RNAlater_50_weeks	50w	NS	euk	RNAlater	rep4	PRJEB43307	SAMEA8136564	ERX5146971	ERR5359778	ftp.sra.ebi.ac.uk/vol1/fastq/ERR535/008/ERR5359778/ERR5359778_1.fastq.gz;ftp.sra.ebi.ac.uk/vol1/fastq/ERR535/008/ERR5359778/ERR5359778_2.fastq.gz	ftp.sra.ebi.ac.uk/vol1/run/ERR535/ERR5359778/FE-69_S46_L001_R1_001.fastq.gz;ftp.sra.ebi.ac.uk/vol1/run/ERR535/ERR5359778/FE-69_S46_L001_R2_001.fastq.gz
50w_NS_euk_RNAl_rep5	FE70_NS_euk_RNAlater_50_weeks	50w	NS	euk	RNAlater	rep5	PRJEB43307	SAMEA8136563	ERX5146970	ERR5359777	ftp.sra.ebi.ac.uk/vol1/fastq/ERR535/007/ERR5359777/ERR5359777_1.fastq.gz;ftp.sra.ebi.ac.uk/vol1/fastq/ERR535/007/ERR5359777/ERR5359777_2.fastq.gz	ftp.sra.ebi.ac.uk/vol1/run/ERR535/ERR5359777/FE-70_S54_L001_R1_001.fastq.gz;ftp.sra.ebi.ac.uk/vol1/run/ERR535/ERR5359777/FE-70_S54_L001_R2_001.fastq.gz
10w_PW_euk_RNAl_rep1	FE16_PW_euk_RNAlater_10_weeks	10w	PW	euk	RNAlater	rep1	PRJEB43307	SAMEA8136674	ERX5147056	ERR5359863	ftp.sra.ebi.ac.uk/vol1/fastq/ERR535/003/ERR5359863/ERR5359863_1.fastq.gz;ftp.sra.ebi.ac.uk/vol1/fastq/ERR535/003/ERR5359863/ERR5359863_2.fastq.gz	ftp.sra.ebi.ac.uk/vol1/run/ERR535/ERR5359863/FE16-RNAlater-10weeks_S49_L001_R1_001.fastq.gz;ftp.sra.ebi.ac.uk/vol1/run/ERR535/ERR5359863/FE16-RNAlater-10weeks_S49_L001_R2_001.fastq.gz
10w_PW_euk_RNAl_rep2	FE17_PW_euk_RNAlater_10_weeks	10w	PW	euk	RNAlater	rep2	PRJEB43307	SAMEA8136673	ERX5147055	ERR5359862	ftp.sra.ebi.ac.uk/vol1/fastq/ERR535/002/ERR5359862/ERR5359862_1.fastq.gz;ftp.sra.ebi.ac.uk/vol1/fastq/ERR535/002/ERR5359862/ERR5359862_2.fastq.gz	ftp.sra.ebi.ac.uk/vol1/run/ERR535/ERR5359862/FE17-RNAlater-10weeks_S61_L001_R1_001.fastq.gz;ftp.sra.ebi.ac.uk/vol1/run/ERR535/ERR5359862/FE17-RNAlater-10weeks_S61_L001_R2_001.fastq.gz
10w_PW_euk_RNAl_rep3	FE18_PW_euk_RNAlater_10_weeks	10w	PW	euk	RNAlater	rep3	PRJEB43307	SAMEA8136672	ERX5147054	ERR5359861	ftp.sra.ebi.ac.uk/vol1/fastq/ERR535/001/ERR5359861/ERR5359861_1.fastq.gz;ftp.sra.ebi.ac.uk/vol1/fastq/ERR535/001/ERR5359861/ERR5359861_2.fastq.gz	ftp.sra.ebi.ac.uk/vol1/run/ERR535/ERR5359861/FE18-RNAlater-10weeks_S72_L001_R1_001.fastq.gz;ftp.sra.ebi.ac.uk/vol1/run/ERR535/ERR5359861/FE18-RNAlater-10weeks_S72_L001_R2_001.fastq.gz
10w_PW_euk_RNAl_rep4	FE19_PW_euk_RNAlater_10_weeks	10w	PW	euk	RNAlater	rep4	PRJEB43307	SAMEA8136671	ERX5147053	ERR5359860	ftp.sra.ebi.ac.uk/vol1/fastq/ERR535/000/ERR5359860/ERR5359860_1.fastq.gz;ftp.sra.ebi.ac.uk/vol1/fastq/ERR535/000/ERR5359860/ERR5359860_2.fastq.gz	ftp.sra.ebi.ac.uk/vol1/run/ERR535/ERR5359860/FE19-RNAlater-10weeks_S83_L001_R1_001.fastq.gz;ftp.sra.ebi.ac.uk/vol1/run/ERR535/ERR5359860/FE19-RNAlater-10weeks_S83_L001_R2_001.fastq.gz
10w_PW_euk_RNAl_rep5	FE20_PW_euk_RNAlater_10_weeks	10w	PW	euk	RNAlater	rep5	PRJEB43307	SAMEA8136670	ERX5147052	ERR5359859	ftp.sra.ebi.ac.uk/vol1/fastq/ERR535/009/ERR5359859/ERR5359859_1.fastq.gz;ftp.sra.ebi.ac.uk/vol1/fastq/ERR535/009/ERR5359859/ERR5359859_2.fastq.gz	ftp.sra.ebi.ac.uk/vol1/run/ERR535/ERR5359859/FE20-RNAlater-10weeks_S3_L001_R1_001.fastq.gz;ftp.sra.ebi.ac.uk/vol1/run/ERR535/ERR5359859/FE20-RNAlater-10weeks_S3_L001_R2_001.fastq.gz
28w_PW_euk_RNAl_rep1	FE41_PW_euk_RNAlater_28_weeks	28w	PW	euk	RNAlater	rep1	PRJEB43307	SAMEA8136852	ERX5147011	ERR5359818	ftp.sra.ebi.ac.uk/vol1/fastq/ERR535/008/ERR5359818/ERR5359818_1.fastq.gz;ftp.sra.ebi.ac.uk/vol1/fastq/ERR535/008/ERR5359818/ERR5359818_2.fastq.gz	ftp.sra.ebi.ac.uk/vol1/run/ERR535/ERR5359818/FE41-RNAlater-28weeks_S5_L001_R1_001.fastq.gz;ftp.sra.ebi.ac.uk/vol1/run/ERR535/ERR5359818/FE41-RNAlater-28weeks_S5_L001_R2_001.fastq.gz
28w_PW_euk_RNAl_rep2	FE42_PW_euk_RNAlater_28_weeks	28w	PW	euk	RNAlater	rep2	PRJEB43307	SAMEA8136851	ERX5147010	ERR5359817	ftp.sra.ebi.ac.uk/vol1/fastq/ERR535/007/ERR5359817/ERR5359817_1.fastq.gz;ftp.sra.ebi.ac.uk/vol1/fastq/ERR535/007/ERR5359817/ERR5359817_2.fastq.gz	ftp.sra.ebi.ac.uk/vol1/run/ERR535/ERR5359817/FE42-RNAlater-28weeks_S16_L001_R1_001.fastq.gz;ftp.sra.ebi.ac.uk/vol1/run/ERR535/ERR5359817/FE42-RNAlater-28weeks_S16_L001_R2_001.fastq.gz
28w_PW_euk_RNAl_rep3	FE43_PW_euk_RNAlater_28_weeks	28w	PW	euk	RNAlater	rep3	PRJEB43307	SAMEA8136850	ERX5147009	ERR5359816	ftp.sra.ebi.ac.uk/vol1/fastq/ERR535/006/ERR5359816/ERR5359816_1.fastq.gz;ftp.sra.ebi.ac.uk/vol1/fastq/ERR535/006/ERR5359816/ERR5359816_2.fastq.gz	ftp.sra.ebi.ac.uk/vol1/run/ERR535/ERR5359816/FE43-RNAlater-28weeks_S28_L001_R1_001.fastq.gz;ftp.sra.ebi.ac.uk/vol1/run/ERR535/ERR5359816/FE43-RNAlater-28weeks_S28_L001_R2_001.fastq.gz
28w_PW_euk_RNAl_rep4	FE44_PW_euk_RNAlater_28_weeks	28w	PW	euk	RNAlater	rep4	PRJEB43307	SAMEA8136849	ERX5147008	ERR5359815	ftp.sra.ebi.ac.uk/vol1/fastq/ERR535/005/ERR5359815/ERR5359815_1.fastq.gz;ftp.sra.ebi.ac.uk/vol1/fastq/ERR535/005/ERR5359815/ERR5359815_2.fastq.gz	ftp.sra.ebi.ac.uk/vol1/run/ERR535/ERR5359815/FE44-RNAlater-28weeks_S40_L001_R1_001.fastq.gz;ftp.sra.ebi.ac.uk/vol1/run/ERR535/ERR5359815/FE44-RNAlater-28weeks_S40_L001_R2_001.fastq.gz
28w_PW_euk_RNAl_rep5	FE45_PW_euk_RNAlater_28_weeks	28w	PW	euk	RNAlater	rep5	PRJEB43307	SAMEA8136848	ERX5147007	ERR5359814	ftp.sra.ebi.ac.uk/vol1/fastq/ERR535/004/ERR5359814/ERR5359814_1.fastq.gz;ftp.sra.ebi.ac.uk/vol1/fastq/ERR535/004/ERR5359814/ERR5359814_2.fastq.gz	ftp.sra.ebi.ac.uk/vol1/run/ERR535/ERR5359814/FE45-RNAlater-28weeks_S52_L001_R1_001.fastq.gz;ftp.sra.ebi.ac.uk/vol1/run/ERR535/ERR5359814/FE45-RNAlater-28weeks_S52_L001_R2_001.fastq.gz
50w_PW_euk_RNAl_rep1	FE66_PW_euk_RNAlater_50_weeks	50w	PW	euk	RNAlater	rep1	PRJEB43307	SAMEA8136562	ERX5146969	ERR5359776	ftp.sra.ebi.ac.uk/vol1/fastq/ERR535/006/ERR5359776/ERR5359776_1.fastq.gz;ftp.sra.ebi.ac.uk/vol1/fastq/ERR535/006/ERR5359776/ERR5359776_2.fastq.gz	ftp.sra.ebi.ac.uk/vol1/run/ERR535/ERR5359776/FE66-RNAlater-50weeks_S54_L001_R1_001.fastq.gz;ftp.sra.ebi.ac.uk/vol1/run/ERR535/ERR5359776/FE66-RNAlater-50weeks_S54_L001_R2_001.fastq.gz
50w_PW_euk_RNAl_rep2	FE67_PW_euk_RNAlater_50_weeks	50w	PW	euk	RNAlater	rep2	PRJEB43307	SAMEA8136561	ERX5146968	ERR5359775	ftp.sra.ebi.ac.uk/vol1/fastq/ERR535/005/ERR5359775/ERR5359775_1.fastq.gz;ftp.sra.ebi.ac.uk/vol1/fastq/ERR535/005/ERR5359775/ERR5359775_2.fastq.gz	ftp.sra.ebi.ac.uk/vol1/run/ERR535/ERR5359775/FE67-RNAlater-50weeks_S66_L001_R1_001.fastq.gz;ftp.sra.ebi.ac.uk/vol1/run/ERR535/ERR5359775/FE67-RNAlater-50weeks_S66_L001_R2_001.fastq.gz
50w_PW_euk_RNAl_rep3	FE68_PW_euk_RNAlater_50_weeks	50w	PW	euk	RNAlater	rep3	PRJEB43307	SAMEA8136560	ERX5146967	ERR5359774	ftp.sra.ebi.ac.uk/vol1/fastq/ERR535/004/ERR5359774/ERR5359774_1.fastq.gz;ftp.sra.ebi.ac.uk/vol1/fastq/ERR535/004/ERR5359774/ERR5359774_2.fastq.gz	ftp.sra.ebi.ac.uk/vol1/run/ERR535/ERR5359774/FE68-RNAlater-50weeks_S77_L001_R1_001.fastq.gz;ftp.sra.ebi.ac.uk/vol1/run/ERR535/ERR5359774/FE68-RNAlater-50weeks_S77_L001_R2_001.fastq.gz
50w_PW_euk_RNAl_rep4	FE69_PW_euk_RNAlater_50_weeks	50w	PW	euk	RNAlater	rep4	PRJEB43307	SAMEA8136559	ERX5146966	ERR5359773	ftp.sra.ebi.ac.uk/vol1/fastq/ERR535/003/ERR5359773/ERR5359773_1.fastq.gz;ftp.sra.ebi.ac.uk/vol1/fastq/ERR535/003/ERR5359773/ERR5359773_2.fastq.gz	ftp.sra.ebi.ac.uk/vol1/run/ERR535/ERR5359773/FE69-RNAlater-50weeks_S88_L001_R1_001.fastq.gz;ftp.sra.ebi.ac.uk/vol1/run/ERR535/ERR5359773/FE69-RNAlater-50weeks_S88_L001_R2_001.fastq.gz
50w_PW_euk_RNAl_rep5	FE70_PW_euk_RNAlater_50_weeks	50w	PW	euk	RNAlater	rep5	PRJEB43307	SAMEA8136558	ERX5146965	ERR5359772	ftp.sra.ebi.ac.uk/vol1/fastq/ERR535/002/ERR5359772/ERR5359772_1.fastq.gz;ftp.sra.ebi.ac.uk/vol1/fastq/ERR535/002/ERR5359772/ERR5359772_2.fastq.gz	ftp.sra.ebi.ac.uk/vol1/run/ERR535/ERR5359772/FE70-RNAlater-50weeks_S8_L001_R1_001.fastq.gz;ftp.sra.ebi.ac.uk/vol1/run/ERR535/ERR5359772/FE70-RNAlater-50weeks_S8_L001_R2_001.fastq.gz

## Sheet: AmpliconStats_16S
sample_ID	raw	trimmed	assembled	primer_filtered	feature_filtered	sample_derep	chimera_filtered	final_rerep	avg_length	sample_passed_abundance_filter
FE01_NS_bactV4V5_Reference_none_S1	46517	46516	36562	35807	33217	6339	6180	30496	372.232	yes
FE01_PW_bactV4V5_Reference_none_S97	23552	23552	18465	18058	16804	4171	3891	15147	372.434	yes
FE02_NS_bactV4V5_Reference_none_S2	78810	78810	63444	62132	57789	9838	9449	53009	372.406	yes
FE02_PW_bactV4V5_Reference_none_S98	72443	72431	58229	57133	53085	10412	9954	48051	372.377	yes
FE03_NS_bactV4V5_Reference_none_S3	68710	68710	54177	52942	49374	8909	8454	45201	372.384	yes
FE03_PW_bactV4V5_Reference_none_S99	31055	31046	22899	22433	20482	5157	4826	18441	372.3	yes
FE04_NS_bactV4V5_Reference_none_S4	37419	37419	29167	28499	26549	5414	5003	24313	372.324	yes
FE04_PW_bactV4V5_Reference_none_S100	43767	43762	33664	33034	30587	7026	6436	27562	372.43	yes
FE05_NS_bactV4V5_Reference_none_S5	64023	64023	51059	49922	46391	8434	7915	42650	372.409	yes
FE05_PW_bactV4V5_Reference_none_S101	52720	52708	41358	40579	37621	8234	7642	33694	372.392	yes
FE06_NS_bactV4V5_Mercury_Chloride_10_weeks_S6	39261	39261	31592	30864	28673	6050	5904	26784	371.62	yes
FE06_PW_bactV4V5_Mercury_Chloride_10_weeks_S102	39178	39166	30985	30323	28094	7206	6963	25851	371.81	yes
FE07_NS_bactV4V5_Mercury_Chloride_10_weeks_S7	59107	59107	48279	47209	43874	8541	8279	40787	371.721	yes
FE07_PW_bactV4V5_Mercury_Chloride_10_weeks_S103	28333	28332	21921	21458	19600	5339	5163	18208	371.892	yes
FE08_NS_bactV4V5_Mercury_Chloride_10_weeks_S8	34895	34895	28699	28156	26190	6060	5881	24283	371.703	yes
FE08_PW_bactV4V5_Mercury_Chloride_10_weeks_S104	26763	26761	21379	20938	19340	5315	5121	17602	371.888	yes
FE09_NS_bactV4V5_Mercury_Chloride_10_weeks_S9	30891	30890	25088	24548	22896	5047	4923	21325	371.86	yes
FE09_PW_bactV4V5_Mercury_Chloride_10_weeks_S105	8117	8117	6349	6224	5818	1894	1797	5081	371.692	yes
FE10_NS_bactV4V5_Mercury_Chloride_10_weeks_S10	35261	35261	29032	28420	26472	5314	5201	24605	371.837	yes
FE10_PW_bactV4V5_Mercury_Chloride_10_weeks_S106	45681	45677	37024	36273	33727	7566	7281	31023	371.708	yes
FE11_NS_bactV4V5_Formalin_10_weeks_S11	307	307	180	173	155	82	82	155	372.135	no
FE11_PW_bactV4V5_Formalin_10_weeks_S107	3874	3868	1864	1816	1630	381	374	1595	373.671	no
FE12_NS_bactV4V5_Formalin_10_weeks_S12	30818	30818	23954	23393	21669	4249	4146	19732	371.815	yes
FE12_PW_bactV4V5_Formalin_10_weeks_S108	121639	121588	51586	50586	46152	5698	5678	44185	374.301	yes
FE13_NS_bactV4V5_Formalin_10_weeks_S13	4567	4567	3559	3468	3196	1005	966	2817	372.196	no
FE13_PW_bactV4V5_Formalin_10_weeks_S109	6776	6728	4662	4512	4122	640	633	4066	374.123	no
FE14_NS_bactV4V5_Formalin_10_weeks_S14	23979	23979	18600	18116	16798	4346	4231	15455	371.836	yes
FE14_PW_bactV4V5_Formalin_10_weeks_S110	93264	93214	30087	29410	26992	3790	3767	26411	374.316	yes
FE15_NS_bactV4V5_Formalin_10_weeks_S15	18175	18175	13986	13637	12565	4154	4030	11542	371.917	yes
FE15_PW_bactV4V5_Formalin_10_weeks_S111	17737	17648	11484	11179	10191	1560	1542	9925	374.585	yes
FE16_NS_bactV4V5_RNAlater_10_weeks_S16	61181	61181	41631	40679	36663	6089	5688	35549	371.709	yes
FE16_PW_bactV4V5_RNAlater_10_weeks_S112	27116	27116	21431	20977	19570	2996	2849	18883	371.702	yes
FE17_NS_bactV4V5_RNAlater_10_weeks_S17	59835	59835	47904	46880	43578	5909	5600	42644	371.647	yes
FE17_PW_bactV4V5_RNAlater_10_weeks_S113	37965	37965	29807	29087	27010	4704	4353	26140	371.672	yes
FE18_NS_bactV4V5_RNAlater_10_weeks_S18	54805	54805	43953	43033	40109	5262	5001	38931	371.643	yes
FE18_PW_bactV4V5_RNAlater_10_weeks_S114	51183	51181	40821	39852	37138	5328	4914	36080	371.599	yes
FE19_NS_bactV4V5_RNAlater_10_weeks_S19	53180	53179	39742	38895	36109	5189	4819	35051	371.788	yes
FE19_PW_bactV4V5_RNAlater_10_weeks_S115	18983	18983	14023	13713	12503	2142	1988	12128	371.7	yes
FE20_NS_bactV4V5_RNAlater_10_weeks_S20	73098	73098	58062	56821	52562	6759	6348	50794	371.909	yes
FE20_PW_bactV4V5_RNAlater_10_weeks_S116	112337	112331	87976	85932	79715	10785	9225	75979	371.765	yes
FE21_NS_bactV4V5_DNAgard_10_weeks_S21	67013	67013	54657	53345	49532	5529	5167	48356	371.733	yes
FE21_PW_bactV4V5_DNAgard_10_weeks_S117	101872	101856	81439	79711	74275	7934	7209	71961	371.488	yes
FE22_NS_bactV4V5_DNAgard_10_weeks_S22	80812	80812	65257	63789	59076	6836	6287	57567	371.758	yes
FE22_PW_bactV4V5_DNAgard_10_weeks_S118	60629	60625	49009	47957	44477	5677	5228	43019	371.575	yes
FE23_NS_bactV4V5_DNAgard_10_weeks_S23	67260	67260	54326	53120	49183	5546	5237	48064	371.699	yes
FE23_PW_bactV4V5_DNAgard_10_weeks_S119	57661	57661	45959	44641	41401	5043	4748	40246	371.582	yes
FE24_NS_bactV4V5_DNAgard_10_weeks_S24	88865	88864	72799	71043	66124	8510	7441	63536	371.881	yes
FE24_PW_bactV4V5_DNAgard_10_weeks_S120	34078	34077	27590	27011	25117	3156	2988	23944	371.56	yes
FE25_NS_bactV4V5_DNAgard_10_weeks_S25	58498	58497	47848	46755	43658	5026	4736	42632	371.564	yes
FE25_PW_bactV4V5_DNAgard_10_weeks_S121	45020	45018	37236	36453	34070	3696	3511	33332	371.513	yes
FE26_NS_bactV4V5_P_Buffer_10_weeks_S26	34519	34518	28530	27884	25837	3071	3029	22907	372.321	yes
FE26_PW_bactV4V5_P_Buffer_10_weeks_S122	46521	46520	38686	37805	35231	4784	4262	29965	372.391	yes
FE27_NS_bactV4V5_P_Buffer_10_weeks_S27	95040	95039	75842	74097	68552	7079	6479	61352	372.358	yes
FE27_PW_bactV4V5_P_Buffer_10_weeks_S123	19147	19143	14765	14478	13192	2212	2035	10672	372.186	yes
FE28_NS_bactV4V5_P_Buffer_10_weeks_S28	50164	50164	40563	39709	36693	4142	4012	28501	372.336	yes
FE28_PW_bactV4V5_P_Buffer_10_weeks_S124	24724	24721	17118	16770	15020	2483	2329	10475	372.315	yes
FE29_NS_bactV4V5_P_Buffer_10_weeks_S29	86637	86635	70982	69402	64229	6232	5988	53890	372.31	yes
FE29_PW_bactV4V5_P_Buffer_10_weeks_S125	48784	48779	39585	38792	35811	4627	4214	28928	372.388	yes
FE30_NS_bactV4V5_P_Buffer_10_weeks_S30	45032	45031	36125	35335	32484	3232	3187	27894	372.246	yes
FE30_PW_bactV4V5_P_Buffer_10_weeks_S126	13478	13478	6300	6176	5009	1031	978	3913	372.184	no
FE31_NS_bactV4V5_Mercury_Chloride_28_weeks_S31	9534	9533	7748	7561	7034	1533	1495	6581	372.038	yes
FE31_PW_bactV4V5_Mercury_Chloride_28_weeks_S127	28830	28821	23205	22720	20979	5564	5360	19309	371.947	yes
FE32_NS_bactV4V5_Mercury_Chloride_28_weeks_S32	27706	27705	22110	21594	19993	4381	4299	18563	372.146	yes
FE32_PW_bactV4V5_Mercury_Chloride_28_weeks_S128	12485	12484	10036	9798	9085	2968	2837	8365	372.064	yes
FE33_NS_bactV4V5_Mercury_Chloride_28_weeks_S33	30092	30092	24160	23553	21937	5343	5193	20597	371.984	yes
FE33_PW_bactV4V5_Mercury_Chloride_28_weeks_S129	105000	104992	86413	84471	78634	15881	15332	73591	372.028	yes
FE34_NS_bactV4V5_Mercury_Chloride_28_weeks_S34	45038	45037	36867	36092	33641	6920	6752	31104	371.924	yes
FE34_PW_bactV4V5_Mercury_Chloride_28_weeks_S130	39692	39687	33053	32378	30093	7783	7504	27670	371.908	yes
FE35_NS_bactV4V5_Mercury_Chloride_28_weeks_S35	20824	20823	16412	16033	14839	3060	3006	13736	372.098	yes
FE35_PW_bactV4V5_Mercury_Chloride_28_weeks_S131	17811	17786	13832	13565	12490	3747	3589	11546	371.843	yes
FE36_NS_bactV4V5_Formalin_28_weeks_S36	46208	46206	35708	34949	32313	5952	5819	29758	371.914	yes
FE37_NS_bactV4V5_Formalin_28_weeks_S37	19335	19335	15093	14774	13658	3159	3085	12575	371.892	yes
FE38_NS_bactV4V5_Formalin_28_weeks_S38	46720	46720	35940	35192	32503	6892	6725	30007	371.838	yes
FE39_NS_bactV4V5_Formalin_28_weeks_S39	34290	34290	27251	26641	24765	5483	5361	22509	371.802	yes
FE40_NS_bactV4V5_Formalin_28_weeks_S40	112015	112012	90420	88614	82389	15387	15082	75369	371.666	yes
FE41_NS_bactV4V5_RNAlater_28_weeks_S41	39165	39165	29183	28511	26473	3911	3726	25871	371.914	yes
FE41_PW_bactV4V5_RNAlater_28_weeks_S132	39394	39392	30971	30285	28037	3745	3542	27517	371.753	yes
FE42_NS_bactV4V5_RNAlater_28_weeks_S42	79125	79125	58323	56906	52912	6795	6534	52032	371.576	yes
FE42_PW_bactV4V5_RNAlater_28_weeks_S133	308567	308566	232741	227293	212318	18838	16450	207421	371.494	yes
FE43_NS_bactV4V5_RNAlater_28_weeks_S43	84649	84649	62387	60860	56333	8150	7614	55067	371.968	yes
FE43_PW_bactV4V5_RNAlater_28_weeks_S134	74305	74293	60184	58865	54920	5526	5193	53823	371.894	yes
FE44_NS_bactV4V5_RNAlater_28_weeks_S44	76823	76823	60685	59654	55250	6947	6174	53982	371.919	yes
FE44_PW_bactV4V5_RNAlater_28_weeks_S135	62004	62002	51559	50345	46887	5224	4852	46207	371.844	yes
FE45_NS_bactV4V5_RNAlater_28_weeks_S45	58632	58632	42735	41786	38640	6226	5663	37736	371.766	yes
FE45_PW_bactV4V5_RNAlater_28_weeks_S136	16902	16901	13768	13464	12557	1716	1661	12422	371.863	yes
FE46_NS_bactV4V5_DNAgard_28_weeks_S46	64206	64206	50486	49278	45621	6479	5835	41519	371.176	yes
FE46_PW_bactV4V5_DNAgard_28_weeks_S137	40030	40030	32673	31983	29676	3673	3420	23611	370.977	yes
FE47_NS_bactV4V5_DNAgard_28_weeks_S47	54813	54811	44150	43148	40177	4021	3977	38929	371.571	yes
FE47_PW_bactV4V5_DNAgard_28_weeks_S138	32987	32987	27306	26709	24943	2911	2727	23950	371.28	yes
FE48_NS_bactV4V5_DNAgard_28_weeks_S48	102828	102828	82895	80821	75069	9877	8374	71085	371.644	yes
FE48_PW_bactV4V5_DNAgard_28_weeks_S139	39632	39627	30234	29551	27057	3867	3556	25534	371.466	yes
FE49_NS_bactV4V5_DNAgard_28_weeks_S49	92324	92324	76193	74441	69571	6927	6469	67517	371.654	yes
FE49_PW_bactV4V5_DNAgard_28_weeks_S140	40592	40584	32792	32064	29774	3475	3254	28599	371.518	yes
FE50_NS_bactV4V5_DNAgard_28_weeks_S50	96600	96599	81080	79220	74069	7665	7154	71798	371.497	yes
FE50_PW_bactV4V5_DNAgard_28_weeks_S141	48688	48678	39526	38736	36091	4032	3744	34294	371.224	yes
FE51_NS_bactV4V5_P_Buffer_28_weeks_S51	73442	73439	59304	57938	53482	6877	6660	46742	372.322	yes
FE51_PW_bactV4V5_P_Buffer_28_weeks_S142	26221	26217	20940	20515	18864	3061	2820	16571	372.39	yes
FE52_NS_bactV4V5_P_Buffer_28_weeks_S52	90166	90166	72793	71163	65802	7801	7511	51267	372.36	yes
FE52_PW_bactV4V5_P_Buffer_28_weeks_S143	34092	34089	26712	26211	23953	3761	3470	18731	372.345	yes
FE53_NS_bactV4V5_P_Buffer_28_weeks_S53	68116	68116	55726	54563	50612	6043	5938	41825	372.23	yes
FE53_PW_bactV4V5_P_Buffer_28_weeks_S144	35521	35520	28221	27654	25455	3764	3536	20518	372.168	yes
FE54_NS_bactV4V5_P_Buffer_28_weeks_S54	106410	106409	85105	83460	77159	7930	7823	65009	372.204	yes
FE54_PW_bactV4V5_P_Buffer_28_weeks_S145	86535	86530	68476	66979	62188	7614	7146	48513	372.021	yes
FE55_NS_bactV4V5_P_Buffer_28_weeks_S55	72765	72765	59591	58269	54087	7895	7468	46895	372.103	yes
FE55_PW_bactV4V5_P_Buffer_28_weeks_S146	52912	52910	43145	42239	39218	5533	5209	34342	371.877	yes
FE56_NS_bactV4V5_Mercury_Chloride_50_weeks_S56	833	833	562	551	502	228	219	470	371.934	no
FE56_PW_bactV4V5_Mercury_Chloride_50_weeks_S147	30972	30955	23597	23091	21102	5069	4922	18894	371.894	yes
FE57_NS_bactV4V5_Mercury_Chloride_50_weeks_S57	627	627	507	499	462	192	182	423	372.991	no
FE57_PW_bactV4V5_Mercury_Chloride_50_weeks_S148	58938	58854	46309	45559	42156	8703	8433	38735	371.902	yes
FE58_NS_bactV4V5_Mercury_Chloride_50_weeks_S58	8749	8749	7303	7155	6678	1442	1404	6195	371.89	yes
FE58_PW_bactV4V5_Mercury_Chloride_50_weeks_S149	41033	41011	32488	31844	29482	6563	6366	27198	371.899	yes
FE59_NS_bactV4V5_Mercury_Chloride_50_weeks_S59	1878	1877	1490	1465	1355	404	384	1248	372.332	no
FE59_PW_bactV4V5_Mercury_Chloride_50_weeks_S150	32349	32302	26068	25650	23851	5439	5303	21954	371.877	yes
FE60_NS_bactV4V5_Mercury_Chloride_50_weeks_S60	48792	48792	39242	38386	35689	6678	6535	32856	371.771	yes
FE60_PW_bactV4V5_Mercury_Chloride_50_weeks_S151	94985	94933	74878	73563	67933	12306	11992	62852	371.773	yes
FE61_NS_bactV4V5_Formalin_50_weeks_S61	801	801	569	560	521	233	223	480	372.658	no
FE61_PW_bactV4V5_Formalin_50_weeks_S152	35058	35016	26204	25673	23674	3606	3574	21970	372.519	yes
FE62_NS_bactV4V5_Formalin_50_weeks_S62	223	223	137	135	127	83	78	121	371.975	no
FE62_PW_bactV4V5_Formalin_50_weeks_S153	33473	33462	24320	23902	21806	3657	3621	20889	372.265	yes
FE63_NS_bactV4V5_Formalin_50_weeks_S63	10851	10850	8530	8335	7717	1769	1723	7345	371.83	yes
FE64_NS_bactV4V5_Formalin_50_weeks_S64	1549	1549	1181	1154	1073	456	429	976	371.885	no
FE65_NS_bactV4V5_Formalin_50_weeks_S65	2032	2031	1363	1335	1219	454	432	1135	371.641	no
FE66_NS_bactV4V5_RNAlater_50_weeks_S66	63506	63504	46297	45309	42109	5534	5486	40670	371.708	yes
FE66_PW_bactV4V5_RNAlater_50_weeks_S154	43331	43329	34072	33405	30979	3622	3425	29587	372.365	yes
FE67_NS_bactV4V5_RNAlater_50_weeks_S67	59604	59604	43711	42739	39406	5268	5175	38829	372.075	yes
FE67_PW_bactV4V5_RNAlater_50_weeks_S155	19884	19884	14166	13837	12642	2240	2074	12359	372.494	yes
FE68_NS_bactV4V5_RNAlater_50_weeks_S68	111051	111051	79052	77036	70995	11286	9836	67421	372.321	yes
FE68_PW_bactV4V5_RNAlater_50_weeks_S156	82228	82212	61044	59762	55262	6983	6446	53365	372.403	yes
FE69_NS_bactV4V5_RNAlater_50_weeks_S69	75124	75122	54545	53357	49162	6306	6180	48305	372.003	yes
FE69_PW_bactV4V5_RNAlater_50_weeks_S157	48356	48350	36713	35923	33208	4819	4315	32169	372.266	yes
FE70_NS_bactV4V5_RNAlater_50_weeks_S70	107794	107794	81880	79996	73721	10227	9783	72021	372.236	yes
FE70_PW_bactV4V5_RNAlater_50_weeks_S158	36242	36238	28611	27988	25961	3881	3661	25366	372.146	yes
FE71_NS_bactV4V5_DNAgard_50_weeks_S71	81609	81609	64477	63162	58598	5847	5829	56582	371.501	yes
FE71_PW_bactV4V5_DNAgard_50_weeks_S159	40059	40052	31934	31320	29073	3570	3366	27639	371.627	yes
FE72_NS_bactV4V5_DNAgard_50_weeks_S72	149573	149573	118170	115156	106893	14386	11953	102186	371.371	yes
FE72_PW_bactV4V5_DNAgard_50_weeks_S160	23824	23820	18975	18561	17196	2487	2336	16624	371.547	yes
FE73_NS_bactV4V5_DNAgard_50_weeks_S73	118679	118679	94317	92001	85548	9879	8945	82170	371.548	yes
FE73_PW_bactV4V5_DNAgard_50_weeks_S161	32108	32108	26714	26085	24370	3239	3042	23266	371.638	yes
FE74_NS_bactV4V5_DNAgard_50_weeks_S74	43581	43581	34909	34074	31567	4300	4090	30827	371.42	yes
FE74_PW_bactV4V5_DNAgard_50_weeks_S162	80204	80201	67627	66028	62021	6437	5894	60290	371.145	yes
FE75_NS_bactV4V5_DNAgard_50_weeks_S75	141845	141844	111733	108925	101184	11443	9990	97346	371.612	yes
FE75_PW_bactV4V5_DNAgard_50_weeks_S163	34618	34618	27235	26613	24493	3551	3329	23659	371.395	yes
FE76_NS_bactV4V5_P_Buffer_50_weeks_S76	129511	129511	101582	99434	92154	8782	8678	72097	372.201	yes
FE76_PW_bactV4V5_P_Buffer_50_weeks_S164	20351	20342	16529	16237	15069	2253	2125	11969	372.409	yes
FE77_NS_bactV4V5_P_Buffer_50_weeks_S77	82680	82679	65063	63629	59232	5543	5481	34877	372.471	yes
FE77_PW_bactV4V5_P_Buffer_50_weeks_S165	22818	22782	18379	18100	16825	2251	2151	11412	372.675	yes
FE78_NS_bactV4V5_P_Buffer_50_weeks_S78	137361	137361	107277	104864	96925	9250	9087	84260	372.355	yes
FE78_PW_bactV4V5_P_Buffer_50_weeks_S166	11336	11328	9281	9119	8487	1349	1313	7686	372.43	yes
FE79_NS_bactV4V5_P_Buffer_50_weeks_S79	57269	57267	45637	44666	41412	5555	5480	39336	372.051	yes
FE79_PW_bactV4V5_P_Buffer_50_weeks_S167	12574	12569	10162	9992	9266	1548	1446	8688	372	yes
FE80_NS_bactV4V5_P_Buffer_50_weeks_S80	134154	134152	106099	103186	96354	8318	8046	93780	371.424	yes
FE80_PW_bactV4V5_P_Buffer_50_weeks_S168	8551	8548	7035	6907	6466	1193	1106	6145	371.599	yes

## Sheet: AmpliconStats_18S
sample_ID	raw	trimmed	assembled	primer_filtered	feature_filtered	sample_derep	chimera_filtered	final_rerep	avg_length	sample_passed_abundance_filter
FE-56_S1	214590	212131	130624	129829	121061	15439	15092	118293	374.724	yes
FE-57_S11	212507	211790	152736	150956	140593	14188	13879	135493	375.69	yes
FE-58_S20	105875	105520	71835	68519	63969	7758	7643	63126	376.893	yes
FE-59_S29	216635	216297	160499	157863	148341	16226	15806	143741	377.426	yes
FE-60_S37	213095	212413	143620	141249	130293	14701	14433	128254	376.869	yes
FE-61_S45	206860	206716	152936	152099	144200	14671	14180	139735	374.073	yes
FE-62_S53	214604	214262	153267	151554	143828	15005	14586	142203	374.322	yes
FE-63_S61	509333	479950	30097	27728	21581	2706	2691	21087	375.068	yes
FE-64_S2	206408	204099	131882	130423	123097	12173	11797	120013	373.931	yes
FE-65_S12	205922	203853	138748	137148	129814	13109	12688	127830	374.023	yes
FE-66_S21	126263	126180	93381	93000	87731	4883	4588	52704	375.106	yes
FE-67_S30	189832	189697	144628	143963	136185	6253	5894	85609	375.273	yes
FE-68_S38	205603	205577	155422	154886	146525	6849	6350	82983	375.441	yes
FE-69_S46	185521	185431	140543	140032	132224	6449	6068	79169	375.336	yes
FE-70_S54	226403	225919	157780	156847	149213	7846	7380	106729	371.42	yes
FE-71_S62	332843	316692	36421	31425	26531	3333	3317	22635	374.624	yes
FE-72_S3	138460	137687	91423	82030	73116	7938	7676	69153	416.043	yes
FE-73_S13	175121	174997	132496	130534	122708	5110	4954	121818	380.472	yes
FE-74_S22	75451	74526	40561	35502	24106	3816	3797	23101	419.522	yes
FE-75_S31	131146	130483	85218	70068	64790	5902	5798	56309	374.991	yes
FE-76_S39	272510	266078	123448	120827	111969	7691	7491	71380	374.29	yes
FE-77_S47	385326	371992	94139	80200	74763	6800	6729	58478	374.765	yes
FE-78_S55	434126	405735	65375	59496	53802	5375	5330	44045	375.501	yes
FE-79_S63	213435	212099	137677	136094	128074	16339	15455	126023	374.127	yes
FE-80_S4	75772	73890	33717	29928	23549	2853	2834	22634	374.909	yes
FE1-reference_S1	130022	130021	87659	87273	84004	8586	8533	83317	374.08	yes
FE10-HGCL2-10weeks_S14	171815	171814	115719	114725	109514	12671	12368	107292	374.931	yes
FE12-Formalin-10weeks_S25	134927	134891	89274	88903	86592	3429	3416	86441	368.563	yes
FE14-Formalin-10weeks_S37	170892	170883	114934	114517	111627	3877	3863	111318	368.359	yes
FE16-RNAlater-10weeks_S49	168443	168443	128359	128110	123877	4160	4127	26283	376.105	yes
FE17-RNAlater-10weeks_S61	79323	79322	55408	55291	53055	3313	3252	20954	377.126	yes
FE18-RNAlater-10weeks_S72	184257	184254	114039	113088	108064	13235	12833	105413	375.496	yes
FE19-RNAlater-10weeks_S83	687	687	59	56	47	41	38	41	374.293	no
FE2-reference_S13	184682	184682	125255	124483	119326	12813	12729	114930	375.999	yes
FE20-RNAlater-10weeks_S3	104729	104729	74249	74068	71304	3421	3396	64546	378.381	yes
FE21-DNAgard-10weeks_S15	135486	135483	87993	83494	79952	10282	9806	77991	374.403	yes
FE22-DNAgard-10weeks_S26	117531	117523	77291	74752	70759	9687	9188	69465	384.013	yes
FE23-DNAgard-10weeks_S38	122145	122138	81169	74488	71302	11062	10675	69484	372.713	yes
FE24-DNAgard-10weeks_S50	122991	122984	80225	76239	72211	9990	9592	70792	381.516	yes
FE25-DNAgard-10weeks_S62	97399	97371	59214	57455	53559	10136	9481	51948	384.653	yes
FE26-PBuffer-10weeks_S73	161328	161328	117731	117460	113281	4688	4610	33951	375.847	yes
FE27-PBuffer-10weeks_S84	181457	181457	120875	119954	114687	13123	12659	112898	374.06	yes
FE28-PBuffer-10weeks_S4	31082	31082	21815	21664	20993	2327	2304	19490	374.753	yes
FE3-reference_S24	160105	160105	107282	106732	101914	11056	10951	100327	375.3	yes
FE30-PBuffer-10weeks_S27	31647	31646	21846	21557	20856	2380	2357	20802	371.109	yes
FE31-HGCL2-28weeks_S39	37220	37219	26733	26360	25143	3330	3304	24551	375.897	yes
FE32-HGCL2-28weeks_S51	38825	38825	27388	27031	25765	3429	3374	25413	376.4	yes
FE33-HGCL2-28weeks_S63	15063	15063	10235	10078	9638	1602	1583	9457	375.784	yes
FE34-HGCL2-28weeks_S74	109402	109402	78718	75353	72762	5530	5382	49395	375.119	yes
FE35-HGCL2-28weeks_S85	153622	153620	113934	113667	109498	4435	4403	37799	376.88	yes
FE4-reference_S36	169464	169464	116059	115353	110431	11700	11548	108767	375.189	yes
FE41-RNAlater-28weeks_S5	129463	129460	88728	88487	85605	4236	4179	67714	375.793	yes
FE42-RNAlater-28weeks_S16	173523	173519	127680	127367	122972	4939	4857	36501	375.269	yes
FE43-RNAlater-28weeks_S28	130531	130526	96969	96331	93059	4579	4518	25458	374.768	yes
FE44-RNAlater-28weeks_S40	172477	172477	119534	119176	114559	5852	5777	86350	374.967	yes
FE45-RNAlater-28weeks_S52	174270	174268	127615	127146	122889	5460	5376	55965	375.618	yes
FE46-DNAgard-28weeks_S64	69492	69483	42221	39979	37240	5747	5605	35942	374.001	yes
FE47-DNAgard-28weeks_S75	35410	35409	26151	25549	24296	3129	3091	23907	375.484	yes
FE48-DNAgard-28weeks_S86	115046	115045	78283	77049	74402	5881	5786	71446	374.521	yes
FE49-DNAgard-28weeks_S6	111923	111842	67511	63234	58748	8108	7969	57207	383.213	yes
FE5-reference_S48	200701	200701	137491	136669	130865	14892	14672	127396	375.572	yes
FE50-DNAgard-28weeks_S17	159503	159458	102134	94411	89439	11201	10819	86408	373.766	yes
FE51-PBuffer-28weeks_S29	114261	114256	82347	81693	78946	4230	4184	30934	375.186	yes
FE52-PBuffer-28weeks_S41	146136	146132	104672	103861	100484	5676	5618	54633	374.498	yes
FE53-PBuffer-28weeks_S53	137111	137098	97043	95770	92615	4961	4921	52960	374.802	yes
FE54-PBuffer-28weeks_S65	59092	59085	37612	36165	34764	3289	3265	28750	373.873	yes
FE55-PBuffer-28weeks_S76	149649	149610	104344	64007	60426	4497	4478	36943	373.003	yes
FE56-HGCL1-50weeks_S87	38002	37996	27605	27309	25795	3758	3674	25370	376.55	yes
FE57-HGCL1-50weeks_S7	141616	141614	95465	94677	90685	9519	9429	89566	375.872	yes
FE58-HGCL1-50weeks_S18	162600	162599	106736	105607	100425	10431	10327	99368	375.463	yes
FE59-HGCL1-50weeks_S30	134827	134826	90367	89594	86058	8482	8393	85334	375.104	yes
FE6-HGCL2-10weeks_S60	79303	79303	47201	47100	43907	2755	2737	43858	376.772	yes
FE60-HGCL1-50weeks_S42	173364	173362	117200	116216	111328	10343	10199	110058	372.783	yes
FE66-RNAlater-50weeks_S54	179460	179460	135452	135003	130308	4349	4315	38229	375.193	yes
FE67-RNAlater-50weeks_S66	69554	69554	49613	49503	47794	2522	2494	14586	375.642	yes
FE68-RNAlater-50weeks_S77	136113	136097	92428	90681	87330	7768	7701	75030	373.633	yes
FE69-RNAlater-50weeks_S88	146257	146247	96614	90891	84825	9905	9841	82804	386.069	yes
FE7-HGCL2-10weeks_S71	196	196	41	39	35	30	29	34	373.529	no
FE70-RNAlater-50weeks_S8	88784	88783	66052	65778	63596	4164	4114	30625	373.877	yes
FE71-DNAgard-50weeks_S19	115197	115184	78215	71070	67471	8597	8333	65549	373.644	yes
FE72-DNAgard-50weeks_S31	94279	94275	57658	51075	46150	5080	5037	46092	404.335	yes
FE73-DNAgard-50weeks_S43	120154	120151	86823	84782	81580	3595	3516	81487	380.41	yes
FE74-DNAgard-50weeks_S55	94626	94618	48566	44769	35871	4447	4398	35763	389.629	yes
FE75-DNAgard-50weeks_S67	59233	59230	38650	37106	35517	5494	5262	34513	373.738	yes
FE76-PBuffer-50weeks_S78	180358	180358	137630	137367	133016	4221	4163	37292	375.9	yes
FE77-PBuffer-50weeks_S89	185669	185661	129423	128069	122035	12758	12601	120746	376.441	yes
FE8-HGCL2-10weeks_S82	95342	95339	65310	49162	47410	8704	8593	47150	373.141	yes
FE9-HGCL2-10weeks_S2	120056	120054	78219	77166	73123	9615	9338	71876	380.241	yes
FE_31_S19	119513	119492	75860	74983	70429	9457	9347	68547	376.5	yes
FE_32_S31	53819	53816	31684	31376	29268	4892	4837	28556	377.221	yes
FE_33_S43	112414	112414	75078	74139	69353	9155	9016	66818	376.118	yes
FE_34_S55	121771	121768	79512	78746	73227	9041	8799	71539	376.36	yes
FE_35_S67	110909	110901	70672	69781	65495	9020	8848	63693	377.34	yes
FE_36_S79	413	413	51	51	41	37	35	38	373.658	no
FE_37_S91	125064	125056	80593	80000	75603	9666	9211	74743	373.815	yes
FE_38_S8	103713	103711	65868	65415	61740	8804	8283	61048	373.913	yes
FE_39_S20	106363	106359	71474	70862	67057	9071	8576	65967	374.681	yes
FE_40_S32	79977	79974	48641	48343	45883	6542	6222	45386	374.434	yes
FE_41_S44	118212	118212	82719	82499	77729	4708	4380	71785	375.415	yes
FE_42_S56	122304	122304	83474	83287	77987	6054	5516	45558	374.337	yes
FE_43_S68	113363	113362	80301	80008	74045	5128	4808	29932	374.897	yes
FE_44_S80	102362	102362	68914	68798	64743	4876	4592	46899	374.151	yes
FE_45_S92	103625	103625	70382	70209	65674	4520	4209	42240	375.847	yes
FE_46_S9	47352	47350	33349	32833	29955	3297	3193	15802	373.336	yes
FE_47_S21	29389	29389	17078	15527	14416	1453	1442	5432	375.833	yes
FE_48_S33	20687	20687	11768	11397	9466	2055	2032	9130	427.55	yes
FE_49_S45	93	93	37	33	29	27	26	28	403.786	no
FE_50_S57	19621	19621	11869	9438	8251	1530	1509	7770	413.144	yes
FE_51_S69	34861	34840	18806	18687	17199	1557	1538	5782	375.598	yes
FE_52_S81	40018	39996	18965	18700	17488	1976	1966	9513	375.081	yes
FE_53_S93	33515	33491	17707	17527	16260	1907	1884	8169	375.935	yes
FE_54_S10	88573	88570	52225	51378	47913	4818	4758	34349	375.068	yes
FE_55_S22	85810	85804	48712	47440	45585	3271	3192	41577	372.99	yes
Fixativ-Experiment-10_S50	145099	144790	81188	80145	75523	11842	11002	72706	377.285	yes
Fixativ-Experiment-11_S51	276421	272862	104013	101538	95747	9423	9376	95670	372.851	yes
Fixativ-Experiment-12_S52	136362	136292	51401	50880	48524	7364	7157	48184	373.945	yes
Fixativ-Experiment-13_S53	183969	183325	87377	86560	82928	10295	10230	80056	374.604	yes
Fixativ-Experiment-14_S54	204305	204045	114094	113096	109058	13294	12885	107977	373.919	yes
Fixativ-Experiment-15_S55	192015	191880	109848	109031	104961	12931	12658	103964	374.115	yes
Fixativ-Experiment-16_S56	147705	147689	89447	89079	85802	5672	5355	32262	375.01	yes
Fixativ-Experiment-17_S57	150197	150147	94903	94382	90742	5313	5091	28672	375.115	yes
Fixativ-Experiment-18_S58	174557	174522	104990	104597	100569	6476	6018	40335	374.616	yes
Fixativ-Experiment-19_S59	183752	183742	110908	110444	105585	6852	6362	43900	375.521	yes
Fixativ-Experiment-1_S41	130765	130604	68470	67986	64025	9153	8620	63346	373.504	yes
Fixativ-Experiment-20_S60	210659	210566	126419	125657	120465	8567	7841	65736	376.597	yes
Fixativ-Experiment-21_S61	185551	185338	111360	105606	101713	5550	5355	99763	378.404	yes
Fixativ-Experiment-22_S62	112769	112657	64836	63100	59236	5955	5653	58864	393.6	yes
Fixativ-Experiment-23_S63	179201	178119	96074	90534	85432	6871	6697	85166	387.65	yes
Fixativ-Experiment-24_S64	155603	155435	91746	90043	84194	8949	8497	83638	396.229	yes
Fixativ-Experiment-25_S65	179685	179299	107929	103164	96498	9674	9338	96109	395.716	yes
Fixativ-Experiment-26_S66	204362	203841	106561	105851	101636	10681	10577	93502	373.834	yes
Fixativ-Experiment-27_S67	201614	201511	111752	109810	105868	8946	8555	63841	375.63	yes
Fixativ-Experiment-28_S68	94261	94160	49496	48278	46564	5428	5344	36793	375.233	yes
Fixativ-Experiment-29_S69	202806	196085	9947	5536	918	248	235	814	374.861	no
Fixativ-Experiment-2_S42	82513	82480	41863	41540	39747	7987	7075	38207	375.419	yes
Fixativ-Experiment-30_S70	135787	135620	72323	71047	68829	7353	7215	67851	373.697	yes
Fixativ-Experiment-3_S43	135804	135712	71230	70720	67574	10888	9944	65734	374.799	yes
Fixativ-Experiment-4_S44	63807	63772	32748	32484	31135	6025	5413	30201	374.728	yes
Fixativ-Experiment-5_S45	102169	102023	55096	54597	52440	9915	8821	50496	375.656	yes
Fixativ-Experiment-6_S46	141848	141555	72631	71782	68130	11198	10647	66580	377.953	yes
Fixativ-Experiment-7_S47	116408	116069	59910	58728	55898	8669	8322	54116	378.029	yes
Fixativ-Experiment-8_S48	247357	247055	130356	128273	122095	17317	16337	119090	377.142	yes
Fixativ-Experiment-9_S49	232522	231658	128696	127164	121069	16184	15533	119109	377.859	yes
